# Supplementary material for: (E)-2-Methyl-N-[4-(methyl­sulfon­yl)benzyl­idene]aniline
Source: Acta Crystallogr Sect E Struct Rep Online. 2009 Nov 14;65(Pt 12):o3072. doi: 10.1107/S1600536809047199 (PMC2972145; doi:10.1107/S1600536809047199)
Supplement: Supplementary file 2 [file e-65-o3072-Isup2.hkl]

# 
# h,k,l, Fc-squared, Fo-squared, sigma(Fo-squared) and status flag 
# 
data_I
_shelx_title ' X in P2(1)/c' 
_shelx_refln_list_code          4 
_shelx_F_calc_maximum      254.32 
_exptl_crystal_F_000       576.00 
_reflns_d_resolution_high  0.8327 
 
loop_ 
 _symmetry_equiv_pos_as_xyz 
 'x, y, z' 
 '-x, y+1/2, -z+1/2' 
 '-x, -y, -z' 
 'x, -y-1/2, z-1/2' 
 
_cell_length_a    11.4450 
_cell_length_b     7.8770 
_cell_length_c    16.1320 
_cell_angle_alpha  90.000 
_cell_angle_beta   98.650 
_cell_angle_gamma  90.000 
 
_shelx_F_squared_multiplier     1.000 
 
loop_ 
 _refln_index_h 
 _refln_index_k 
 _refln_index_l 
 _refln_F_squared_calc 
 _refln_F_squared_meas 
 _refln_F_squared_sigma 
 _refln_observed_status 
   1   0   0      196.72      208.96      1.50 o 
   2   0   0      453.29      422.34      3.21 o 
   3   0   0     1908.62     1588.81     32.65 o 
   4   0   0      498.65      516.32      5.20 o 
   5   0   0     2859.36     2837.58     57.10 o 
   6   0   0      481.03      598.75      7.02 o 
   7   0   0       64.79       64.87      3.11 o 
   8   0   0      124.24      146.70      4.76 o 
   9   0   0      311.13      305.46      6.60 o 
  10   0   0       19.48       20.26      3.29 o 
  11   0   0        1.13        0.91      2.92 o 
  12   0   0        1.90        2.92      3.10 o 
  13   0   0        2.02       -0.73      3.47 o 
   1   1   0     4116.65     4119.22     43.55 o 
   2   1   0    13242.82    14266.38    107.20 o 
   3   1   0     4292.77     3923.15     56.29 o 
   4   1   0      120.65      117.83      2.75 o 
   5   1   0     1064.83     1220.12      9.03 o 
   6   1   0      201.62      160.83      4.03 o 
   7   1   0       14.17       30.85      2.19 o 
   8   1   0       10.90       10.22      1.83 o 
   9   1   0        0.10       -2.55      2.55 o 
  10   1   0      282.53      279.14      7.15 o 
  11   1   0        8.03        9.49      3.47 o 
  12   1   0       88.97       93.54      5.30 o 
  13   1   0       14.11       16.97      3.83 o 
   0   2   0    64678.62    64938.39    325.11 o 
   1   2   0       50.85       67.14      1.83 o 
   2   2   0     1755.09     1913.51      9.20 o 
   3   2   0        7.99       17.52      1.28 o 
   4   2   0      605.30      674.00      6.69 o 
   5   2   0     2871.45     3122.11     15.86 o 
   6   2   0        3.72        3.10      1.28 o 
   7   2   0       41.96       35.98      2.56 o 
   8   2   0      280.13      301.16      6.24 o 
   9   2   0      353.84      342.68      7.16 o 
  10   2   0       64.22       60.28      4.38 o 
  11   2   0        0.56        1.82      3.10 o 
  12   2   0        1.77        0.55      3.28 o 
  13   2   0        0.58        0.55      3.65 o 
   1   3   0      990.65      990.86      7.54 o 
   2   3   0     4405.48     4581.07     72.02 o 
   3   3   0     3852.51     3721.13     67.96 o 
   4   3   0      100.39       92.94      3.11 o 
   5   3   0        2.97       -1.28      1.64 o 
   6   3   0      311.24      257.30      5.51 o 
   7   3   0       35.63       29.40      2.74 o 
   8   3   0       31.99       30.31      2.74 o 
   9   3   0        2.87       -0.73      2.55 o 
  10   3   0      128.29      126.70      5.67 o 
  11   3   0        1.67        2.01      3.10 o 
  12   3   0       63.88       66.11      5.11 o 
   0   4   0     2732.76     2927.10     15.22 o 
   1   4   0     1141.17     1084.96      9.39 o 
   2   4   0      270.65      291.91      5.14 o 
   3   4   0       85.82       86.30      3.29 o 
   4   4   0      636.50      672.27      8.14 o 
   5   4   0      288.69      323.58      5.87 o 
   6   4   0       80.63       66.16      3.47 o 
   7   4   0       59.59       53.34      3.47 o 
   8   4   0      176.06      163.41      5.49 o 
   9   4   0      118.29      114.80      5.30 o 
  10   4   0       40.89       39.07      4.02 o 
  11   4   0        3.94        4.20      3.28 o 
  12   4   0        1.52       -0.73      3.65 o 
   1   5   0       80.22       67.08      3.11 o 
   2   5   0      667.81      632.21      8.51 o 
   3   5   0     1284.72     1258.44     11.78 o 
   4   5   0       30.72       23.74      2.56 o 
   5   5   0      143.80      141.42      4.57 o 
   6   5   0      113.30      102.38      4.57 o 
   7   5   0       21.01       18.80      2.92 o 
   8   5   0       63.74       53.70      4.20 o 
   9   5   0       32.58       30.12      3.47 o 
  10   5   0       51.95       47.84      4.38 o 
  11   5   0        0.01        5.29      3.28 o 
   0   6   0      193.57      184.21      5.31 o 
   1   6   0      585.12      555.52      9.03 o 
   2   6   0        2.36        3.47      2.55 o 
   3   6   0      155.45      154.60      5.12 o 
   4   6   0      116.09      106.04      4.75 o 
   5   6   0        1.04        6.39      2.19 o 
   6   6   0       23.21       24.64      3.29 o 
   7   6   0       25.63       29.94      3.47 o 
   8   6   0       54.05       62.09      4.38 o 
   9   6   0       31.66       37.42      4.20 o 
  10   6   0       10.17        8.03      3.65 o 
   1   7   0       12.39       14.05      2.74 o 
   2   7   0       85.27       85.51      4.57 o 
   3   7   0      204.56      196.40      6.59 o 
   4   7   0       32.80       48.20      4.02 o 
   5   7   0       54.91       54.97      4.20 o 
   6   7   0       17.69       23.00      3.47 o 
   7   7   0        1.14        4.20      2.74 o 
   8   7   0       15.53       14.78      3.83 o 
   9   7   0       28.39       20.81      4.56 o 
   0   8   0       67.59       61.19      4.75 o 
   1   8   0       88.47       79.66      5.12 o 
   2   8   0        4.40        9.67      3.28 o 
   3   8   0       57.32       57.53      4.75 o 
   4   8   0       15.53        9.86      3.47 o 
   5   8   0        3.52        3.47      3.28 o 
   6   8   0        4.48       11.68      3.28 o 
   7   8   0       25.97       27.20      4.38 o 
   1   9   0        6.41        8.21      3.83 o 
   2   9   0        8.42       10.22      3.83 o 
   3   9   0       25.13       26.29      4.38 o 
   4   9   0       16.91       16.24      4.20 o 
 -13   1   1        1.85        2.01      3.47 o 
 -12   1   1        9.29       10.04      3.47 o 
 -11   1   1        0.00        2.55      2.74 o 
 -10   1   1        0.77        2.37      2.37 o 
  -9   1   1        0.01       -0.18      2.01 o 
  -8   1   1       22.60       22.82      2.19 o 
  -7   1   1        1.89        4.20      1.28 o 
  -6   1   1       10.90        5.84      1.46 o 
  -5   1   1       23.39       24.47      1.46 o 
  -4   1   1       10.49        9.68      1.10 o 
  -3   1   1      404.35      411.71      4.09 o 
  -2   1   1       23.33       18.46      0.91 o 
  -1   1   1       39.30       52.17      1.10 o 
   0   1   1       64.75       60.16      1.56 o 
   1   1   1      919.83      939.34     19.88 o 
   2   1   1      206.36      183.12      2.40 o 
   3   1   1       10.32       18.26      0.91 o 
   4   1   1      100.35      101.44      2.56 o 
   5   1   1      285.83      308.48      4.78 o 
   6   1   1        3.20        3.65      1.46 o 
   7   1   1       81.61       83.17      3.29 o 
   8   1   1        0.02        0.18      1.82 o 
   9   1   1        1.69        4.38      2.01 o 
  10   1   1       25.65       21.36      3.47 o 
  11   1   1        0.14       -3.28      3.28 o 
  12   1   1        0.58       -1.46      3.28 o 
  13   1   1        0.01       -1.28      3.28 o 
 -13   2   1        6.15        7.66      3.65 o 
 -12   2   1        1.90        2.01      3.47 o 
 -11   2   1       19.23       23.73      3.47 o 
 -10   2   1        0.90        2.01      2.74 o 
  -9   2   1       32.31       26.84      2.92 o 
  -8   2   1       53.94       51.69      3.11 o 
  -7   2   1       49.70       50.96      2.74 o 
  -6   2   1       10.46        4.93      1.64 o 
  -5   2   1       51.97       52.99      2.38 o 
  -4   2   1     1106.91     1204.20      8.68 o 
  -3   2   1     1127.65     1231.21      7.97 o 
  -2   2   1      249.64      261.31      3.32 o 
  -1   2   1        0.01        2.37      0.73 o 
   0   2   1     1860.28     1829.29    111.77 o 
   1   2   1     7140.80     7493.83     79.38 o 
   2   2   1    11197.19    11731.82    110.34 o 
   3   2   1       79.38       74.84      2.20 o 
   4   2   1      231.49      245.84      4.23 o 
   5   2   1      161.60      160.15      3.85 o 
   6   2   1      101.83       99.31      3.48 o 
   7   2   1       79.59       84.26      3.47 o 
   8   2   1       11.19        8.40      2.19 o 
   9   2   1        9.32        7.30      2.56 o 
  10   2   1       18.40       10.95      3.47 o 
  11   2   1        7.26        8.58      3.29 o 
  12   2   1        4.05        1.46      3.47 o 
  13   2   1        0.19       -3.65      3.65 o 
 -12   3   1       18.69       14.24      3.83 o 
 -11   3   1        3.76        4.20      3.10 o 
 -10   3   1        8.02        6.57      2.92 o 
  -9   3   1       12.09        8.21      2.74 o 
  -8   3   1       26.61       24.83      2.74 o 
  -7   3   1        0.75        0.91      1.82 o 
  -6   3   1       29.94       24.83      2.19 o 
  -5   3   1        2.47        4.01      1.46 o 
  -4   3   1        0.13       -0.55      1.46 o 
  -3   3   1      201.79      194.55      3.85 o 
  -2   3   1      154.48      176.40      3.30 o 
  -1   3   1     1213.76     1271.86      8.54 o 
   0   3   1       30.21       29.88      1.16 o 
   1   3   1     3331.69     3302.80     59.31 o 
   2   3   1       39.06       45.68      2.19 o 
   3   3   1      179.17      179.00      3.85 o 
   4   3   1      104.46      112.71      3.29 o 
   5   3   1      614.01      709.85      8.14 o 
   6   3   1        6.98        5.11      2.01 o 
   7   3   1      222.23      237.65      5.68 o 
   8   3   1        0.09       -1.09      2.19 o 
   9   3   1        1.99        4.01      2.55 o 
  10   3   1       90.61       84.78      4.75 o 
  11   3   1        2.85       -3.10      3.10 o 
  12   3   1        0.30       -0.91      3.47 o 
 -12   4   1       22.36       26.47      4.38 o 
 -11   4   1        5.98        8.39      3.28 o 
 -10   4   1        9.41        8.03      2.92 o 
  -9   4   1       53.03       47.30      4.02 o 
  -8   4   1       33.02       30.49      3.10 o 
  -7   4   1       28.30       35.05      2.92 o 
  -6   4   1        3.51        3.28      2.01 o 
  -5   4   1        8.76       10.77      2.01 o 
  -4   4   1      459.00      540.19      7.37 o 
  -3   4   1      265.41      254.31      4.96 o 
  -2   4   1       15.04       18.44      2.01 o 
  -1   4   1        2.38        8.21      1.64 o 
   0   4   1      415.96      458.77     19.83 o 
   1   4   1     1179.23     1254.79      9.96 o 
   2   4   1     2796.11     2968.97     15.96 o 
   3   4   1       12.38        8.94      2.01 o 
   4   4   1      289.11      303.33      5.69 o 
   5   4   1       73.99       68.71      3.29 o 
   6   4   1       41.77       42.00      3.10 o 
   7   4   1       27.39       30.12      2.92 o 
   8   4   1       24.86       21.36      2.92 o 
   9   4   1        2.06        2.19      2.55 o 
  10   4   1       35.40       37.79      3.83 o 
  11   4   1        1.08       -1.64      3.47 o 
  12   4   1        5.04        0.18      3.83 o 
 -11   5   1        7.61        2.19      3.65 o 
 -10   5   1        0.99        3.10      2.92 o 
  -9   5   1       36.28       38.34      3.83 o 
  -8   5   1        3.84        8.76      2.55 o 
  -7   5   1       25.46       19.17      3.10 o 
  -6   5   1       37.65       37.43      2.92 o 
  -5   5   1       10.63       12.96      2.37 o 
  -4   5   1       27.98       35.05      2.74 o 
  -3   5   1       72.02       76.75      3.47 o 
  -2   5   1      198.94      198.07      4.95 o 
  -1   5   1      166.76      187.88      4.76 o 
   0   5   1       61.03       62.53      2.65 o 
   1   5   1      131.12      138.15      4.21 o 
   2   5   1      163.88      172.47      4.76 o 
   3   5   1        5.37        7.12      2.37 o 
   4   5   1      157.55      151.35      4.76 o 
   5   5   1        4.28        9.49      2.37 o 
   6   5   1       20.85       23.55      2.56 o 
   7   5   1       21.18       23.55      2.92 o 
   8   5   1        3.24        1.28      2.55 o 
   9   5   1        0.01        1.64      2.92 o 
  10   5   1       26.70       29.21      3.83 o 
  11   5   1        3.82        5.11      3.28 o 
 -10   6   1       21.72       20.26      4.02 o 
  -9   6   1       15.37       18.62      3.47 o 
  -8   6   1        1.48        4.74      2.74 o 
  -7   6   1        0.21       -0.18      2.55 o 
  -6   6   1       21.54       22.64      3.10 o 
  -5   6   1       33.70       39.25      3.29 o 
  -4   6   1        2.19        2.19      2.19 o 
  -3   6   1       67.04       80.38      3.84 o 
  -2   6   1      143.22      157.69      5.12 o 
  -1   6   1       63.38       58.83      3.47 o 
   0   6   1       27.75       27.57      1.94 o 
   1   6   1      116.95      127.09      4.57 o 
   2   6   1       16.96       18.25      2.92 o 
   3   6   1        4.15        6.93      2.55 o 
   4   6   1      157.74      157.52      5.49 o 
   5   6   1        9.88        9.86      2.74 o 
   6   6   1        3.18        3.83      2.19 o 
   7   6   1        0.37       -2.74      2.74 o 
   8   6   1       30.82       30.30      3.47 o 
   9   6   1        1.25        1.46      3.28 o 
  10   6   1       13.55       12.05      3.65 o 
  -9   7   1       35.84       32.50      4.56 o 
  -8   7   1        2.35        7.30      3.28 o 
  -7   7   1       28.37       23.91      3.65 o 
  -6   7   1        0.45        4.56      2.55 o 
  -5   7   1        1.18        2.19      2.74 o 
  -4   7   1        0.52        4.20      2.74 o 
  -3   7   1        2.01        2.19      2.74 o 
  -2   7   1      112.13       93.23      4.75 o 
  -1   7   1       32.28       35.05      3.65 o 
   0   7   1        7.06        6.23      1.87 o 
   1   7   1        4.94        2.74      2.55 o 
   2   7   1       12.44       13.69      3.10 o 
   3   7   1        2.45        3.65      3.10 o 
   4   7   1       23.72       22.45      3.47 o 
   5   7   1        8.78        6.94      3.10 o 
   6   7   1        1.62        1.09      2.92 o 
   7   7   1        0.13       -2.01      2.92 o 
   8   7   1        0.10       -1.64      3.10 o 
  -7   8   1        4.80        0.36      3.65 o 
  -6   8   1        0.17        0.73      3.28 o 
  -5   8   1        2.42        2.92      2.92 o 
  -4   8   1        0.08        4.20      2.92 o 
  -3   8   1        6.45        6.93      3.10 o 
  -2   8   1        4.82        3.65      3.10 o 
  -1   8   1        0.07        2.92      2.74 o 
   0   8   1        0.09       -1.41      2.28 o 
   1   8   1        0.30        2.01      3.10 o 
   2   8   1        0.10        0.73      3.10 o 
   3   8   1       12.53       10.04      3.65 o 
   4   8   1        5.03        4.38      3.65 o 
   5   8   1        4.17        4.56      3.28 o 
   6   8   1        0.61        2.74      3.28 o 
   7   8   1        1.62        4.38      3.28 o 
  -4   9   1       10.96       10.22      3.47 o 
  -3   9   1        0.59       -2.01      3.65 o 
  -2   9   1        6.03       -1.46      3.65 o 
  -1   9   1        4.49        1.28      3.65 o 
   0   9   1        0.03       -2.92      2.92 o 
   1   9   1        6.38        6.75      3.83 o 
   2   9   1       11.62       10.95      4.20 o 
   3   9   1        1.76        9.67      3.65 o 
   4   9   1        0.18        0.18      4.01 o 
 -13   0   2       61.98       66.66      5.30 o 
 -12   0   2       47.65       51.31      4.20 o 
 -11   0   2      426.70      435.16      8.81 o 
 -10   0   2        0.65        1.46      2.37 o 
  -9   0   2        1.09        1.82      1.82 o 
  -8   0   2        8.98       11.13      1.64 o 
  -7   0   2        8.65       11.32      1.64 o 
  -6   0   2        2.41        3.47      0.91 o 
  -5   0   2      331.20      278.66      4.42 o 
  -4   0   2      828.22      761.82      6.20 o 
  -3   0   2      212.68      217.70      2.95 o 
  -2   0   2      464.36      426.49      3.38 o 
  -1   0   2     3793.09     3470.37     38.33 o 
   0   0   2      716.93      682.02     10.17 o 
   1   0   2      953.95     1020.21     20.38 o 
   2   0   2     9955.61     9425.91     85.57 o 
   3   0   2      204.34      255.12      3.31 o 
   4   0   2     3363.38     3107.70     56.61 o 
   5   0   2      319.53      335.99      4.97 o 
   6   0   2      491.38      551.05      7.02 o 
   7   0   2       13.79       17.52      1.83 o 
   8   0   2       10.79        8.21      2.01 o 
   9   0   2       64.36       72.16      4.02 o 
  10   0   2      136.58      137.88      5.85 o 
  11   0   2      568.44      571.67     11.04 o 
  12   0   2        1.04        0.55      3.65 o 
  13   0   2        6.13        9.12      3.28 o 
 -13   1   2        1.52        2.55      3.83 o 
 -12   1   2        0.45       -3.28      3.28 o 
 -11   1   2      128.08      135.83      6.03 o 
 -10   1   2      152.97      142.86      5.67 o 
  -9   1   2      128.31      131.86      4.94 o 
  -8   1   2      107.91      105.51      3.84 o 
  -7   1   2      103.69       92.18      3.29 o 
  -6   1   2       82.48       78.26      2.93 o 
  -5   1   2        4.34        9.31      1.28 o 
  -4   1   2        2.78        3.10      0.91 o 
  -3   1   2     1599.60     1681.76      8.57 o 
  -2   1   2     9332.03     9437.24     85.68 o 
  -1   1   2     2182.15     2192.56     33.10 o 
   0   1   2      277.28      298.17      1.84 o 
   1   1   2    37837.35    35198.63    200.59 o 
   2   1   2        0.58        0.91      0.73 o 
   3   1   2      103.27       98.39      2.20 o 
   4   1   2       33.72       40.74      1.83 o 
   5   1   2        1.25        1.46      1.28 o 
   6   1   2     1857.53     2062.61     13.69 o 
   7   1   2       43.94       51.87      2.92 o 
   8   1   2      234.25      211.12      5.68 o 
   9   1   2       81.18       84.42      4.39 o 
  10   1   2       66.38       64.12      4.20 o 
  11   1   2        4.59        1.09      3.83 o 
  12   1   2      102.41      105.25      6.03 o 
  13   1   2       39.51       48.20      4.93 o 
 -13   2   2       26.12       29.94      4.38 o 
 -12   2   2       25.42       30.85      4.20 o 
 -11   2   2      291.10      282.73      8.06 o 
 -10   2   2       21.17       14.60      3.29 o 
  -9   2   2        0.00        0.00      2.19 o 
  -8   2   2       14.25        9.13      2.01 o 
  -7   2   2       78.36       65.98      3.11 o 
  -6   2   2      132.02      125.93      3.66 o 
  -5   2   2      910.73      845.45      8.03 o 
  -4   2   2     1180.58      988.02      8.12 o 
  -3   2   2      582.35      567.92      5.59 o 
  -2   2   2     1129.69     1155.98      7.25 o 
  -1   2   2     1001.96     1054.24      6.48 o 
   0   2   2       59.15       49.22      1.04 o 
   1   2   2      443.74      459.96      4.46 o 
   2   2   2     2625.60     2448.40     46.82 o 
   3   2   2      626.28      576.20      5.77 o 
   4   2   2      989.33      960.50      8.07 o 
   5   2   2      315.20      267.76      4.97 o 
   6   2   2      144.71      173.36      4.58 o 
   7   2   2        2.88        3.28      1.82 o 
   8   2   2       15.00       14.24      2.56 o 
   9   2   2       11.65       19.53      2.92 o 
  10   2   2      104.68      111.67      5.30 o 
  11   2   2      343.23      330.56      8.80 o 
  12   2   2        0.02       -3.65      3.65 o 
 -13   3   2        9.72       11.68      3.65 o 
 -12   3   2        3.42        3.65      3.47 o 
 -11   3   2       92.63       95.56      5.30 o 
 -10   3   2       73.93       71.43      4.38 o 
  -9   3   2      150.19      144.14      5.30 o 
  -8   3   2      389.70      377.88      7.35 o 
  -7   3   2      337.84      328.35      6.43 o 
  -6   3   2      132.25      110.70      3.84 o 
  -5   3   2      195.99      172.12      4.22 o 
  -4   3   2      342.34      375.88      5.52 o 
  -3   3   2        0.07        4.01      1.28 o 
  -2   3   2      556.99      541.20      5.94 o 
  -1   3   2      557.03      492.12      5.39 o 
   0   3   2      615.26      741.53     11.17 o 
   1   3   2     4899.19     4949.96     75.31 o 
   2   3   2       95.05      104.68      2.93 o 
   3   3   2     1802.88     1956.74     12.05 o 
   4   3   2      300.38      298.52      5.33 o 
   5   3   2      522.53      519.39      7.01 o 
   6   3   2      981.42     1052.11     10.79 o 
   7   3   2      122.33      108.45      4.57 o 
   8   3   2      144.68      136.09      5.30 o 
   9   3   2      174.20      157.72      5.85 o 
  10   3   2       44.36       39.26      3.83 o 
  11   3   2        2.00       -3.28      3.28 o 
  12   3   2       28.26       29.21      4.20 o 
 -12   4   2       20.19       25.19      4.38 o 
 -11   4   2      133.68      143.86      6.22 o 
 -10   4   2       44.93       50.40      4.20 o 
  -9   4   2        4.94        6.39      2.74 o 
  -8   4   2       21.89       23.00      2.92 o 
  -7   4   2      234.77      207.04      5.86 o 
  -6   4   2      286.46      270.78      6.24 o 
  -5   4   2      673.50      640.26      8.32 o 
  -4   4   2      419.21      376.93      6.26 o 
  -3   4   2      265.02      264.39      5.14 o 
  -2   4   2     1810.01     1778.48     12.57 o 
  -1   4   2       34.66       27.76      2.01 o 
   0   4   2      167.29      151.33      6.96 o 
   1   4   2      560.77      619.49      7.22 o 
   2   4   2      478.12      499.44      6.64 o 
   3   4   2     2754.96     2782.55     16.26 o 
   4   4   2      169.13      188.81      4.58 o 
   5   4   2      184.26      157.50      4.76 o 
   6   4   2        6.70        2.92      2.19 o 
   7   4   2       65.44       58.46      3.65 o 
   8   4   2       11.80       14.78      2.74 o 
   9   4   2        2.55        2.19      2.55 o 
  10   4   2       42.90       35.97      4.02 o 
  11   4   2       80.26       87.32      5.48 o 
  12   4   2        5.40       13.87      3.83 o 
 -11   5   2       12.07       16.43      3.83 o 
 -10   5   2        1.69        2.19      3.10 o 
  -9   5   2       25.31       23.18      3.65 o 
  -8   5   2      225.67      217.88      6.77 o 
  -7   5   2       45.15       44.74      3.47 o 
  -6   5   2        0.10       -2.19      2.19 o 
  -5   5   2        5.06        2.19      2.01 o 
  -4   5   2        4.84        6.02      2.01 o 
  -3   5   2       15.55        5.29      2.01 o 
  -2   5   2      638.62      624.74      8.32 o 
  -1   5   2      886.33      808.84      9.48 o 
   0   5   2       62.76       53.22      2.13 o 
   1   5   2      877.21      914.46      9.84 o 
   2   5   2      344.69      366.01      6.61 o 
   3   5   2      823.44      852.97     10.01 o 
   4   5   2        2.57        2.55      2.37 o 
   5   5   2      146.89      144.16      5.12 o 
   6   5   2       91.56       94.85      4.39 o 
   7   5   2       59.08       59.18      4.20 o 
   8   5   2        6.40        4.74      2.92 o 
   9   5   2       68.96       72.88      4.75 o 
  10   5   2        3.66        1.64      3.28 o 
  11   5   2        1.16       -1.46      3.65 o 
 -10   6   2        0.00        2.37      3.28 o 
  -9   6   2        9.89        7.85      3.29 o 
  -8   6   2        7.55        6.57      3.10 o 
  -7   6   2      123.94      124.49      5.67 o 
  -6   6   2       90.12      103.24      4.93 o 
  -5   6   2      178.44      160.12      5.49 o 
  -4   6   2       75.50       63.58      3.84 o 
  -3   6   2      104.32       94.33      4.39 o 
  -2   6   2      486.52      457.29      7.91 o 
  -1   6   2        5.97        7.30      2.37 o 
   0   6   2      145.38      123.75      8.78 o 
   1   6   2      146.32      140.14      4.76 o 
   2   6   2      210.53      209.15      6.04 o 
   3   6   2      726.04      701.24      9.97 o 
   4   6   2       54.75       53.88      4.02 o 
   5   6   2        2.50       12.04      2.92 o 
   6   6   2       15.86       15.51      3.10 o 
   7   6   2        9.85       11.13      3.10 o 
   8   6   2       11.29       18.25      3.10 o 
   9   6   2        1.81        5.84      3.10 o 
  10   6   2       14.93       10.77      3.83 o 
  -9   7   2       17.95       28.84      4.38 o 
  -8   7   2      115.96      120.43      6.21 o 
  -7   7   2       23.14       20.81      4.02 o 
  -6   7   2        3.11        4.74      2.92 o 
  -5   7   2        4.72        3.65      2.74 o 
  -4   7   2       11.59       13.87      2.92 o 
  -3   7   2        2.42       -0.18      2.74 o 
  -2   7   2      311.74      300.32      7.70 o 
  -1   7   2      140.62      137.34      5.30 o 
   0   7   2      159.34      170.82      6.86 o 
   1   7   2       95.76      104.90      4.93 o 
   2   7   2      110.61      123.02      5.30 o 
   3   7   2      298.49      268.33      7.70 o 
   4   7   2        7.88        2.19      3.47 o 
   5   7   2       45.28       44.92      4.20 o 
   6   7   2       26.91       29.03      4.20 o 
   7   7   2       14.63       16.43      3.83 o 
   8   7   2        3.08        3.47      3.65 o 
  -7   8   2       49.89       53.68      5.30 o 
  -6   8   2       23.87       33.59      4.20 o 
  -5   8   2       32.60       32.68      4.20 o 
  -4   8   2       30.53       32.49      4.02 o 
  -3   8   2       45.45       44.19      4.20 o 
  -2   8   2       63.75       64.11      4.57 o 
  -1   8   2        6.70        3.47      3.10 o 
   0   8   2       44.54       41.40      4.11 o 
   1   8   2       36.50       41.44      4.02 o 
   2   8   2      121.02      131.05      6.21 o 
   3   8   2       30.50       25.92      4.02 o 
   4   8   2       36.45       39.25      4.38 o 
   5   8   2        4.83        7.30      3.65 o 
   6   8   2        4.50        7.12      3.47 o 
  -4   9   2        6.47       14.60      3.65 o 
  -3   9   2        0.09       10.77      3.47 o 
  -2   9   2      108.36      100.68      6.40 o 
  -1   9   2       21.81       22.63      4.56 o 
   0   9   2      107.10      114.83      4.46 o 
   1   9   2       24.10       31.21      4.56 o 
   2   9   2       12.90       16.61      4.20 o 
   3   9   2       56.06       50.40      5.11 o 
 -13   1   3        0.48       -3.47      3.65 o 
 -12   1   3       45.31       37.98      4.56 o 
 -11   1   3       36.50       30.86      4.20 o 
 -10   1   3        1.82       -3.10      3.10 o 
  -9   1   3        4.06        1.46      2.55 o 
  -8   1   3        1.97        1.82      1.82 o 
  -7   1   3        0.46       -0.91      1.46 o 
  -6   1   3       61.23       66.89      2.74 o 
  -5   1   3        6.31        7.12      1.10 o 
  -4   1   3       83.42      100.28      2.56 o 
  -3   1   3       13.02       14.06      1.10 o 
  -2   1   3        9.64       10.95      0.91 o 
  -1   1   3       90.65       94.09      1.83 o 
   0   1   3        1.17        0.27      0.39 o 
   1   1   3      833.02      873.92      5.52 o 
   2   1   3      695.76      710.88      5.45 o 
   3   1   3      116.06      112.88      2.57 o 
   4   1   3       53.31       58.49      2.19 o 
   5   1   3       29.10       27.76      1.83 o 
   6   1   3       24.59       27.20      2.19 o 
   7   1   3        3.89        5.66      1.82 o 
   8   1   3       44.51       50.77      3.47 o 
   9   1   3        0.16       -0.18      2.37 o 
  10   1   3        8.23        4.93      3.10 o 
  11   1   3        2.32        1.09      3.47 o 
  12   1   3        0.21       -3.28      3.65 o 
  13   1   3        0.14        2.01      3.65 o 
 -13   2   3        1.48       -0.18      3.47 o 
 -12   2   3        8.75        9.49      3.65 o 
 -11   2   3       25.10       22.82      3.83 o 
 -10   2   3        6.58        4.02      3.10 o 
  -9   2   3        2.19       -0.91      2.37 o 
  -8   2   3       19.20       18.25      2.56 o 
  -7   2   3        1.20       -0.18      2.01 o 
  -6   2   3       31.62       28.49      2.19 o 
  -5   2   3        7.66        8.21      1.28 o 
  -4   2   3        8.39       12.05      1.28 o 
  -3   2   3        4.22        3.10      0.91 o 
  -2   2   3      454.86      481.67      4.83 o 
  -1   2   3       92.72      101.66      2.20 o 
   0   2   3     2083.46     1979.77     32.73 o 
   1   2   3      459.49      485.76      4.83 o 
   2   2   3     1739.23     1978.90     10.44 o 
   3   2   3      361.40      383.96      4.98 o 
   4   2   3        8.66        7.85      1.46 o 
   5   2   3      307.69      310.27      5.33 o 
   6   2   3       12.77       17.71      2.19 o 
   7   2   3       59.71       56.82      3.29 o 
   8   2   3       65.49       70.15      4.02 o 
   9   2   3       16.64       14.60      2.92 o 
  10   2   3        1.67        5.29      2.74 o 
  11   2   3       12.69        8.58      3.29 o 
  12   2   3        2.51        2.01      3.83 o 
 -13   3   3        0.08        0.55      3.65 o 
 -12   3   3      156.82      151.58      6.77 o 
 -11   3   3       97.13       97.39      5.85 o 
 -10   3   3       10.83       10.04      2.92 o 
  -9   3   3       12.28        8.94      2.74 o 
  -8   3   3       23.53       20.63      2.56 o 
  -7   3   3        1.89        3.47      2.01 o 
  -6   3   3      467.78      475.13      7.18 o 
  -5   3   3       28.37       25.75      2.19 o 
  -4   3   3        0.87        0.36      1.46 o 
  -3   3   3      711.60      746.30      7.44 o 
  -2   3   3      556.62      581.26      6.31 o 
  -1   3   3      436.32      496.75      5.55 o 
   0   3   3      282.21      319.86     10.68 o 
   1   3   3       64.92       53.21      2.19 o 
   2   3   3     1039.74     1081.23      8.64 o 
   3   3   3     1092.59     1192.84      9.57 o 
   4   3   3        0.44        1.09      1.46 o 
   5   3   3      143.30      134.35      4.03 o 
   6   3   3       16.99       13.14      2.56 o 
   7   3   3        6.86        6.94      2.37 o 
   8   3   3       74.72       73.26      4.20 o 
   9   3   3        1.39       -0.36      2.74 o 
  10   3   3       10.21        8.58      3.10 o 
  11   3   3        9.79       15.88      3.29 o 
  12   3   3        0.06        0.00      3.47 o 
 -12   4   3        0.12        3.47      3.83 o 
 -11   4   3       36.21       37.06      4.20 o 
 -10   4   3        0.02       -0.55      2.92 o 
  -9   4   3        0.55       -2.37      2.37 o 
  -8   4   3        2.56       -2.55      2.55 o 
  -7   4   3        4.25        3.10      2.74 o 
  -6   4   3       49.83       56.80      3.47 o 
  -5   4   3        8.37       10.40      2.01 o 
  -4   4   3        0.01        0.18      1.64 o 
  -3   4   3        7.13        6.57      1.64 o 
  -2   4   3      188.62      166.44      4.03 o 
  -1   4   3      306.64      344.18      5.52 o 
   0   4   3      240.65      267.27      5.42 o 
   1   4   3        5.35        6.21      1.83 o 
   2   4   3      939.56     1008.91      9.51 o 
   3   4   3       48.00       52.98      3.11 o 
   4   4   3       96.55      100.56      3.84 o 
   5   4   3        0.45       -2.01      2.01 o 
   6   4   3        5.57        9.85      2.19 o 
   7   4   3      120.85      129.45      4.94 o 
   8   4   3       34.44       33.78      3.65 o 
   9   4   3        1.17       -2.92      2.92 o 
  10   4   3        3.69        3.65      2.74 o 
  11   4   3        1.84       -3.28      3.28 o 
 -11   5   3       44.71       48.20      4.93 o 
 -10   5   3        0.01       -1.46      3.10 o 
  -9   5   3       10.45       10.40      2.92 o 
  -8   5   3        0.01        3.28      2.37 o 
  -7   5   3        9.79        7.12      2.92 o 
  -6   5   3       46.63       44.19      3.29 o 
  -5   5   3       84.89       82.42      3.84 o 
  -4   5   3      119.21      123.08      4.21 o 
  -3   5   3       42.26       53.88      2.92 o 
  -2   5   3        4.30        2.74      1.82 o 
  -1   5   3        2.21        4.38      1.64 o 
   0   5   3      142.52      158.12      6.41 o 
   1   5   3       26.65       28.12      2.56 o 
   2   5   3     1139.24     1244.76     11.75 o 
   3   5   3      100.34       94.34      4.20 o 
   4   5   3       20.49       27.02      2.92 o 
   5   5   3        1.07        2.55      2.37 o 
   6   5   3        3.58        0.00      2.55 o 
   7   5   3        2.27        2.19      2.55 o 
   8   5   3       14.08        8.94      3.29 o 
   9   5   3        5.97        3.83      2.92 o 
  10   5   3        0.09        4.74      3.10 o 
  11   5   3        3.45        6.20      3.47 o 
 -10   6   3        5.68       10.95      3.10 o 
  -9   6   3        7.71        4.02      3.47 o 
  -8   6   3       47.96       51.13      4.20 o 
  -7   6   3        3.95        9.12      2.92 o 
  -6   6   3       27.02       19.35      3.47 o 
  -5   6   3        3.42        1.46      2.37 o 
  -4   6   3        2.22       -1.46      2.37 o 
  -3   6   3        3.35        5.84      2.19 o 
  -2   6   3        3.27        3.47      2.55 o 
  -1   6   3      451.58      417.48      7.91 o 
   0   6   3        0.06       -1.81      1.81 o 
   1   6   3      140.04      142.86      5.12 o 
   2   6   3       37.09       36.15      3.29 o 
   3   6   3        4.48        1.46      3.10 o 
   4   6   3      104.73      114.97      5.12 o 
   5   6   3      187.08      172.20      6.22 o 
   6   6   3        0.02        1.09      2.55 o 
   7   6   3       44.98       42.73      4.02 o 
   8   6   3        3.76        1.64      3.28 o 
   9   6   3        1.24       -3.28      3.28 o 
  -9   7   3        5.16        2.74      3.47 o 
  -8   7   3        0.19        5.66      3.28 o 
  -7   7   3        1.94        4.74      3.10 o 
  -6   7   3        0.87       -0.18      3.10 o 
  -5   7   3       36.28       29.39      3.83 o 
  -4   7   3       49.58       48.76      3.83 o 
  -3   7   3        6.63        4.74      2.74 o 
  -2   7   3        1.19        1.64      2.74 o 
  -1   7   3        2.19       -0.55      2.74 o 
   0   7   3       56.91       49.63      2.84 o 
   1   7   3        2.53        1.09      2.92 o 
   2   7   3      269.67      279.96      7.51 o 
   3   7   3        0.05       10.40      3.10 o 
   4   7   3       85.00       82.95      4.93 o 
   5   7   3        4.27        7.85      3.28 o 
   6   7   3        1.56        5.84      2.92 o 
   7   7   3        0.09        3.83      3.10 o 
   8   7   3        0.07       -2.37      3.28 o 
  -7   8   3        0.08       -1.82      3.83 o 
  -6   8   3       17.76       19.71      4.02 o 
  -5   8   3        0.17        0.36      3.10 o 
  -4   8   3        0.50        0.00      2.74 o 
  -3   8   3       37.10       32.50      3.65 o 
  -2   8   3        0.43        0.36      3.10 o 
  -1   8   3       69.78       60.28      4.57 o 
   0   8   3       14.99       15.18      4.11 o 
   1   8   3        9.41       11.32      3.29 o 
   2   8   3        7.02        6.39      3.83 o 
   3   8   3       20.60       23.00      4.38 o 
   4   8   3       49.44       56.61      5.11 o 
   5   8   3       41.33       27.20      4.56 o 
   6   8   3        0.71        4.01      3.28 o 
  -3   9   3        4.11        3.83      3.47 o 
  -2   9   3        8.72        5.48      3.83 o 
  -1   9   3        0.43       -1.46      3.47 o 
   0   9   3        1.35       -1.46      2.84 o 
   1   9   3        5.03        5.29      4.01 o 
   2   9   3       38.27       28.12      5.29 o 
   3   9   3        0.55       -1.28      4.38 o 
 -13   0   4       12.59       15.15      3.65 o 
 -12   0   4        0.11        1.64      2.92 o 
 -11   0   4       26.14       20.26      3.47 o 
 -10   0   4      348.13      423.46      8.44 o 
  -9   0   4      198.45      200.50      6.04 o 
  -8   0   4      792.78      789.21      9.63 o 
  -7   0   4       93.76       80.82      3.29 o 
  -6   0   4        6.67        5.84      1.46 o 
  -5   0   4     2753.86     2777.67     14.32 o 
  -4   0   4     1486.22     1550.03      9.56 o 
  -3   0   4     8228.25     8308.08     91.82 o 
  -2   0   4    14850.65    13514.83    117.13 o 
  -1   0   4     1641.72     1534.50     31.20 o 
   0   0   4     3887.93     3368.08     33.93 o 
   1   0   4      817.02      768.90      5.49 o 
   2   0   4      320.59      344.52      4.07 o 
   3   0   4      228.08      224.71      3.68 o 
   4   0   4      529.33      567.39      6.11 o 
   5   0   4        8.38        7.12      1.46 o 
   6   0   4      229.05      230.89      4.95 o 
   7   0   4      941.15      927.02     10.22 o 
   8   0   4        3.02        1.46      2.19 o 
   9   0   4       56.40       62.10      4.02 o 
  10   0   4        0.04        3.65      2.74 o 
  11   0   4        7.91       11.13      3.47 o 
  12   0   4        6.77        1.64      3.65 o 
 -13   1   4       30.99       44.73      4.56 o 
 -12   1   4       26.81       26.29      3.65 o 
 -11   1   4        5.73        6.75      3.10 o 
 -10   1   4     2046.38     2100.71     18.26 o 
  -9   1   4       63.02       59.19      4.20 o 
  -8   1   4      330.45      306.26      6.06 o 
  -7   1   4        7.72        8.58      1.83 o 
  -6   1   4      485.58      486.35      6.64 o 
  -5   1   4     3054.38     3020.52     15.17 o 
  -4   1   4       76.93       47.19      2.01 o 
  -3   1   4      234.98      264.30      3.68 o 
  -2   1   4      501.92      543.72      4.84 o 
  -1   1   4      384.01      429.02      4.09 o 
   0   1   4     4162.31     3814.17     38.28 o 
   1   1   4     1083.69     1016.24      6.68 o 
   2   1   4       19.72       15.52      1.10 o 
   3   1   4       15.87       12.05      1.28 o 
   4   1   4      200.32      183.31      3.67 o 
   5   1   4      352.59      361.07      5.52 o 
   6   1   4       93.61       96.91      3.47 o 
   7   1   4       73.12       80.95      3.84 o 
   8   1   4      158.23      182.06      5.49 o 
   9   1   4      223.04      210.41      6.41 o 
  10   1   4       83.50       75.64      5.12 o 
  11   1   4       25.17       24.46      4.20 o 
  12   1   4      122.48      110.94      6.40 o 
 -13   2   4        2.42        7.12      3.28 o 
 -12   2   4        0.36        1.64      2.92 o 
 -11   2   4        6.35        8.39      3.28 o 
 -10   2   4      275.53      286.96      7.15 o 
  -9   2   4      362.81      352.63      7.53 o 
  -8   2   4      781.72      743.10      9.81 o 
  -7   2   4      682.09      637.13      8.51 o 
  -6   2   4       66.74       74.38      3.11 o 
  -5   2   4      421.26      440.31      6.27 o 
  -4   2   4       36.75       32.70      1.83 o 
  -3   2   4     1408.03     1417.26      9.33 o 
  -2   2   4     2302.22     2253.60     11.20 o 
  -1   2   4       13.66       13.88      1.10 o 
   0   2   4      549.80      568.18      6.98 o 
   1   2   4     1296.84     1538.42      9.15 o 
   2   2   4       99.80      133.09      3.11 o 
   3   2   4      114.83      100.69      2.93 o 
   4   2   4       77.95       89.23      2.93 o 
   5   2   4      254.77      271.44      5.14 o 
   6   2   4      217.46      220.49      5.32 o 
   7   2   4     1142.46     1085.48     11.55 o 
   8   2   4       39.56       39.81      3.47 o 
   9   2   4       38.26       38.16      3.65 o 
  10   2   4        3.01        2.74      2.74 o 
  11   2   4        0.82        1.09      3.10 o 
  12   2   4        6.96       12.59      3.47 o 
 -13   3   4       22.97       24.82      4.20 o 
 -12   3   4        0.23       -0.91      3.47 o 
 -11   3   4        0.30        4.20      2.92 o 
 -10   3   4      360.64      389.81      8.25 o 
  -9   3   4       64.75       70.69      4.20 o 
  -8   3   4      348.21      315.90      6.98 o 
  -7   3   4      290.07      287.48      6.42 o 
  -6   3   4     1140.94     1072.80     10.83 o 
  -5   3   4     2281.93     2227.47     14.74 o 
  -4   3   4      602.44      595.18      7.22 o 
  -3   3   4      179.04      181.14      3.85 o 
  -2   3   4       25.07       36.89      1.83 o 
  -1   3   4       28.57       24.11      1.46 o 
   0   3   4      388.94      406.64      3.72 o 
   1   3   4      677.15      664.19      6.88 o 
   2   3   4        2.01       -1.28      1.46 o 
   3   3   4      541.29      567.61      7.03 o 
   4   3   4      392.18      371.47      5.89 o 
   5   3   4       66.73       61.21      3.11 o 
   6   3   4      135.51      141.78      4.76 o 
   7   3   4       62.19       62.48      3.84 o 
   8   3   4       26.98       38.16      3.65 o 
   9   3   4      106.31      102.72      5.12 o 
  10   3   4       22.30       25.74      3.65 o 
  11   3   4       16.10       17.16      3.47 o 
  12   3   4       30.22       34.32      4.20 o 
 -12   4   4       14.99       17.70      4.02 o 
 -11   4   4       42.12       43.82      4.75 o 
 -10   4   4       46.36       49.85      4.38 o 
  -9   4   4      151.31      142.84      5.85 o 
  -8   4   4      138.13      130.39      5.12 o 
  -7   4   4      588.17      604.66      9.21 o 
  -6   4   4        1.78        2.55      2.19 o 
  -5   4   4      114.78      102.97      4.02 o 
  -4   4   4       58.39       53.53      2.74 o 
  -3   4   4      397.52      370.18      6.07 o 
  -2   4   4      223.38      189.66      4.40 o 
  -1   4   4      354.11      361.57      5.70 o 
   0   4   4      475.99      528.88     25.83 o 
   1   4   4     1016.69     1144.88     10.08 o 
   2   4   4      455.40      494.54      7.00 o 
   3   4   4       17.29       17.71      2.37 o 
   4   4   4      775.29      805.29      9.63 o 
   5   4   4      390.60      425.84      7.35 o 
   6   4   4       16.11       12.41      3.10 o 
   7   4   4      567.48      544.83      9.39 o 
   8   4   4       43.89       49.48      3.83 o 
   9   4   4        0.03       -2.92      2.92 o 
  10   4   4        1.49        6.02      2.92 o 
  11   4   4        0.09        2.74      3.28 o 
 -11   5   4       29.91       30.49      4.38 o 
 -10   5   4       18.17       14.60      3.65 o 
  -9   5   4        0.05        4.74      2.55 o 
  -8   5   4       74.40       74.72      4.38 o 
  -7   5   4       78.64       77.28      4.20 o 
  -6   5   4      495.44      439.84      8.65 o 
  -5   5   4      336.86      303.58      6.97 o 
  -4   5   4      200.51      178.38      5.13 o 
  -3   5   4       18.77       11.32      2.19 o 
  -2   5   4        9.52       12.41      2.01 o 
  -1   5   4       44.55       29.95      2.37 o 
   0   5   4      145.22      150.21      8.60 o 
   1   5   4      492.73      484.17      7.55 o 
   2   5   4      160.76      181.57      5.13 o 
   3   5   4      839.50      912.23     10.75 o 
   4   5   4      409.77      396.41      7.53 o 
   5   5   4        3.43       11.50      2.55 o 
   6   5   4       58.19       61.19      3.84 o 
   7   5   4       34.97       35.42      3.83 o 
   8   5   4        6.10        8.94      3.10 o 
   9   5   4       18.29       17.16      3.47 o 
  10   5   4       10.15       16.61      3.65 o 
 -10   6   4       16.46       21.72      4.02 o 
  -9   6   4       24.88       20.81      3.65 o 
  -8   6   4       19.45       14.24      3.65 o 
  -7   6   4      184.60      173.81      6.40 o 
  -6   6   4        5.33        8.39      2.92 o 
  -5   6   4       43.11       44.74      3.47 o 
  -4   6   4       70.76       67.78      3.84 o 
  -3   6   4      177.42      154.28      5.31 o 
  -2   6   4       18.56       12.41      2.56 o 
  -1   6   4      514.81      527.76      8.47 o 
   0   6   4      211.92      227.91      8.70 o 
   1   6   4        5.22        6.57      2.37 o 
   2   6   4      168.63      173.29      5.67 o 
   3   6   4       64.61       54.25      4.38 o 
   4   6   4      731.98      795.95     11.07 o 
   5   6   4       59.55       60.09      4.57 o 
   6   6   4        3.45        6.02      3.10 o 
   7   6   4       70.46       67.58      4.93 o 
   8   6   4       14.11       13.51      3.65 o 
   9   6   4       13.40       13.69      3.65 o 
  -9   7   4        1.72        5.66      3.10 o 
  -8   7   4       21.26       18.44      4.02 o 
  -7   7   4        2.42        1.46      3.28 o 
  -6   7   4      182.24      177.44      6.77 o 
  -5   7   4       66.83       59.00      4.57 o 
  -4   7   4       47.99       47.66      3.83 o 
  -3   7   4       27.89       34.50      3.47 o 
  -2   7   4        4.28       -0.91      3.10 o 
  -1   7   4        0.43        3.83      2.55 o 
   0   7   4       10.08       11.17      2.00 o 
   1   7   4       68.76       62.66      4.20 o 
   2   7   4      148.31      178.86      6.22 o 
   3   7   4      270.47      318.02      7.88 o 
   4   7   4       46.07       41.45      4.20 o 
   5   7   4        0.11        4.01      3.28 o 
   6   7   4        4.51        6.75      3.47 o 
   7   7   4       29.80       39.25      4.20 o 
   8   7   4       17.16       18.43      4.20 o 
  -7   8   4       32.12       27.02      4.38 o 
  -6   8   4        0.57       -2.55      3.47 o 
  -5   8   4        7.27        7.85      3.47 o 
  -4   8   4       19.84       19.90      3.83 o 
  -3   8   4       53.95       51.68      4.38 o 
  -2   8   4        1.12        0.55      2.92 o 
  -1   8   4      160.14      155.63      6.58 o 
   0   8   4       31.76       38.95      5.93 o 
   1   8   4       69.82       85.30      5.48 o 
   2   8   4        2.91       12.23      3.28 o 
   3   8   4       32.53       41.62      4.75 o 
   4   8   4      332.65      350.57      9.35 o 
   5   8   4        4.03        5.29      4.01 o 
   6   8   4       34.39       32.86      4.56 o 
  -3   9   4       12.20       13.14      3.83 o 
  -2   9   4        1.00        4.74      3.28 o 
  -1   9   4        0.94        1.82      3.28 o 
   0   9   4        0.67        0.72      2.51 o 
   1   9   4        9.76        8.76      4.38 o 
   2   9   4       99.65      114.56      6.76 o 
 -13   1   5        9.86        7.67      3.65 o 
 -12   1   5        1.84        3.65      2.92 o 
 -11   1   5        0.05       -2.37      2.92 o 
 -10   1   5       15.30       10.22      3.83 o 
  -9   1   5       16.94       15.33      3.47 o 
  -8   1   5      140.15      134.29      4.76 o 
  -7   1   5       22.94       19.72      2.19 o 
  -6   1   5      100.47      109.19      3.48 o 
  -5   1   5        2.87        6.57      1.64 o 
  -4   1   5        2.97        2.19      1.64 o 
  -3   1   5       66.67       75.17      2.19 o 
  -2   1   5       20.50       29.40      1.46 o 
  -1   1   5      119.61      118.44      2.38 o 
   0   1   5      161.04      165.02      3.76 o 
   1   1   5      258.31      280.54      3.87 o 
   2   1   5        6.64        6.02      0.91 o 
   3   1   5      217.38      213.56      4.04 o 
   4   1   5       15.98       14.97      1.64 o 
   5   1   5      222.53      223.57      4.95 o 
   6   1   5       14.27       11.13      2.37 o 
   7   1   5        0.08        3.83      2.19 o 
   8   1   5        0.72       -2.55      2.55 o 
   9   1   5        2.31        3.83      2.74 o 
  10   1   5        0.28        5.11      2.55 o 
  11   1   5        1.90        2.55      2.92 o 
  12   1   5        0.10        3.10      2.92 o 
 -13   2   5        2.05        0.73      3.47 o 
 -12   2   5        1.02       -0.73      3.10 o 
 -11   2   5      119.58      123.02      5.67 o 
 -10   2   5       63.19       66.49      4.57 o 
  -9   2   5      271.92      273.65      6.60 o 
  -8   2   5       22.39       22.27      3.10 o 
  -7   2   5       34.42       33.23      2.92 o 
  -6   2   5      185.74      216.74      5.13 o 
  -5   2   5      706.66      724.50      7.98 o 
  -4   2   5        6.44        7.12      1.64 o 
  -3   2   5      406.59      414.32      5.35 o 
  -2   2   5       65.40       67.29      2.19 o 
  -1   2   5      112.59      119.24      2.75 o 
   0   2   5      974.40     1061.08      5.52 o 
   1   2   5        6.71        5.84      1.28 o 
   2   2   5      473.54      524.22      5.92 o 
   3   2   5       52.20       58.11      2.38 o 
   4   2   5       41.07       35.98      2.37 o 
   5   2   5        7.82        8.58      2.01 o 
   6   2   5       30.77       34.69      2.92 o 
   7   2   5       45.05       49.31      3.65 o 
   8   2   5       27.70       21.73      3.29 o 
   9   2   5       19.08       13.51      3.10 o 
  10   2   5        0.29        5.84      2.92 o 
  11   2   5        0.01       -2.92      3.28 o 
  12   2   5        0.67        0.00      3.28 o 
 -12   3   5        1.09       -2.74      3.10 o 
 -11   3   5        0.79       -1.09      3.10 o 
 -10   3   5       46.36       56.97      4.02 o 
  -9   3   5       46.88       43.83      4.02 o 
  -8   3   5      463.92      460.46      8.28 o 
  -7   3   5       38.45       31.96      3.10 o 
  -6   3   5      184.61      167.94      4.94 o 
  -5   3   5        1.52       -2.01      2.01 o 
  -4   3   5       16.25       15.88      1.83 o 
  -3   3   5      103.79      100.99      3.11 o 
  -2   3   5       18.15       20.81      1.64 o 
  -1   3   5      167.11      174.14      3.67 o 
   0   3   5      693.07      845.43     18.96 o 
   1   3   5      130.68      135.50      3.48 o 
   2   3   5        3.35        5.47      1.64 o 
   3   3   5      199.64      207.15      4.58 o 
   4   3   5       10.88       17.70      2.37 o 
   5   3   5      638.34      644.77      8.68 o 
   6   3   5        0.45       -1.46      2.55 o 
   7   3   5        4.29        2.74      2.55 o 
   8   3   5        3.67        4.74      2.74 o 
   9   3   5        5.23        4.56      2.92 o 
  10   3   5        1.03       -3.10      3.10 o 
  11   3   5        6.54        3.65      3.47 o 
 -12   4   5        0.78       -2.92      3.47 o 
 -11   4   5      113.08      114.95      6.21 o 
 -10   4   5       23.14       21.36      3.47 o 
  -9   4   5      130.04      129.99      5.48 o 
  -8   4   5        6.73        7.85      2.92 o 
  -7   4   5        2.72        4.38      2.55 o 
  -6   4   5      118.83      123.07      4.75 o 
  -5   4   5      224.97      234.03      5.50 o 
  -4   4   5        0.51       -1.28      1.82 o 
  -3   4   5      104.19      111.01      3.66 o 
  -2   4   5       54.41       61.20      2.92 o 
  -1   4   5       19.83       17.16      1.83 o 
   0   4   5      475.19      529.77     15.68 o 
   1   4   5       66.63       77.12      3.29 o 
   2   4   5       62.05       59.75      3.11 o 
   3   4   5      154.32      170.60      4.94 o 
   4   4   5        0.03       -2.37      2.37 o 
   5   4   5        1.81        1.82      2.55 o 
   6   4   5       67.77       73.99      4.20 o 
   7   4   5       19.99       23.36      3.47 o 
   8   4   5        0.63        2.74      2.74 o 
   9   4   5       28.06       22.09      3.83 o 
  10   4   5        0.31       -2.19      3.10 o 
  11   4   5        1.38       -1.64      3.65 o 
 -11   5   5        2.01        4.20      3.28 o 
 -10   5   5       14.79       16.06      3.29 o 
  -9   5   5        8.65        7.30      3.10 o 
  -8   5   5      162.89      154.19      6.04 o 
  -7   5   5        9.02        9.67      3.10 o 
  -6   5   5       21.40       21.36      3.10 o 
  -5   5   5        1.44        0.36      2.37 o 
  -4   5   5       18.47       16.43      2.56 o 
  -3   5   5        0.01        1.09      1.82 o 
  -2   5   5       15.66       20.26      2.19 o 
  -1   5   5        0.00       -1.09      1.82 o 
   0   5   5      366.58      389.53     24.16 o 
   1   5   5        0.87        2.19      2.19 o 
   2   5   5       40.56       36.89      3.10 o 
   3   5   5        0.36        0.18      2.55 o 
   4   5   5       13.60       10.59      3.10 o 
   5   5   5      341.29      349.16      7.89 o 
   6   5   5       89.52       85.52      4.57 o 
   7   5   5        0.20        2.19      2.74 o 
   8   5   5       25.01       23.00      3.65 o 
   9   5   5        1.82        4.38      2.92 o 
  10   5   5        6.16       11.13      3.47 o 
 -10   6   5        0.73       -1.46      3.10 o 
  -9   6   5        0.40        1.82      3.10 o 
  -8   6   5        6.41       10.58      3.28 o 
  -7   6   5       31.28       30.31      3.65 o 
  -6   6   5       56.91       60.09      4.38 o 
  -5   6   5       13.29       19.53      2.92 o 
  -4   6   5       65.14       55.53      3.65 o 
  -3   6   5       36.64       29.58      2.92 o 
  -2   6   5        4.78        5.11      2.19 o 
  -1   6   5       37.94       38.35      3.10 o 
   0   6   5        1.47        0.65      1.66 o 
   1   6   5      126.35      136.42      5.12 o 
   2   6   5        0.25        1.64      2.55 o 
   3   6   5      602.40      621.87     10.13 o 
   4   6   5        0.61        0.36      3.47 o 
   5   6   5        5.46        6.57      3.10 o 
   6   6   5       14.11       12.59      3.65 o 
   7   6   5        0.22       -2.37      3.28 o 
   8   6   5       16.90       15.33      4.20 o 
   9   6   5       11.21       10.04      3.83 o 
  -8   7   5        5.38        4.20      3.83 o 
  -7   7   5        0.02       -3.10      3.28 o 
  -6   7   5        3.82        5.47      3.47 o 
  -5   7   5        0.70       -0.55      3.10 o 
  -4   7   5        0.00        0.91      2.55 o 
  -3   7   5        1.25        4.56      2.74 o 
  -2   7   5       33.66       28.30      3.47 o 
  -1   7   5        8.52        1.46      2.92 o 
   0   7   5       52.78       49.33      3.74 o 
   1   7   5        1.79       -2.01      2.92 o 
   2   7   5       15.95       13.14      3.47 o 
   3   7   5       26.25       23.73      4.20 o 
   4   7   5       41.60       45.28      4.38 o 
   5   7   5       83.61       87.69      5.30 o 
   6   7   5       57.11       47.85      4.75 o 
   7   7   5        3.63        5.84      3.83 o 
  -6   8   5        2.17        7.30      3.28 o 
  -5   8   5        0.01       -2.74      3.28 o 
  -4   8   5        3.98        4.20      3.10 o 
  -3   8   5        0.97       -3.28      3.28 o 
  -2   8   5        6.19        2.92      3.28 o 
  -1   8   5        1.84        6.57      2.92 o 
   0   8   5        0.17        0.49      2.05 o 
   1   8   5        0.05        1.09      3.47 o 
   2   8   5       19.22       17.71      4.02 o 
   3   8   5      158.49      134.40      6.77 o 
   4   8   5        1.11        1.82      4.20 o 
   5   8   5       52.72       44.19      5.48 o 
  -2   9   5        8.44        9.86      3.65 o 
  -1   9   5        1.09        6.75      3.10 o 
   0   9   5        3.21       -2.51      2.51 o 
   1   9   5        0.05       -0.18      3.65 o 
 -13   0   6       35.89       34.69      4.75 o 
 -12   0   6       47.77       49.48      4.38 o 
 -11   0   6       14.54       10.04      2.74 o 
 -10   0   6      107.32      105.65      5.12 o 
  -9   0   6     2610.31     2692.24     19.78 o 
  -8   0   6      323.68      349.67      6.98 o 
  -7   0   6      392.68      408.29      6.62 o 
  -6   0   6      798.12      838.84      8.91 o 
  -5   0   6       51.72       43.49      2.38 o 
  -4   0   6     2394.85     2777.57     14.38 o 
  -3   0   6     4321.50     4456.43     71.35 o 
  -2   0   6     2806.15     2761.93     52.77 o 
  -1   0   6     2216.29     2062.02     44.37 o 
   0   0   6       61.80       49.16      1.74 o 
   1   0   6      533.28      454.94      5.20 o 
   2   0   6     2765.63     2539.77     54.03 o 
   3   0   6     2321.66     2468.76     13.56 o 
   4   0   6        0.59        0.73      1.28 o 
   5   0   6      174.92      181.52      4.58 o 
   6   0   6      453.39      439.06      7.36 o 
   7   0   6      110.72      114.82      4.75 o 
   8   0   6      392.96      375.18      7.90 o 
   9   0   6        7.04       10.59      2.92 o 
  10   0   6       38.73       44.55      4.02 o 
  11   0   6       14.32       18.98      3.29 o 
  12   0   6        3.35       -0.36      3.65 o 
 -13   1   6       27.50       31.03      4.56 o 
 -12   1   6       58.86       61.00      4.75 o 
 -11   1   6       19.54       13.51      3.10 o 
 -10   1   6       21.25       16.61      3.47 o 
  -9   1   6      371.60      366.82      7.71 o 
  -8   1   6      502.59      494.55      8.10 o 
  -7   1   6      118.23      111.57      4.02 o 
  -6   1   6       45.57       51.33      2.74 o 
  -5   1   6      330.71      324.85      5.33 o 
  -4   1   6    10392.22    10867.70    127.55 o 
  -3   1   6     1810.81     1809.35     11.14 o 
  -2   1   6      827.57      841.17      7.12 o 
  -1   1   6      771.20      713.64      6.36 o 
   0   1   6       86.78       87.39      1.68 o 
   1   1   6     5988.12     6148.70     84.89 o 
   2   1   6      473.00      551.61      6.10 o 
   3   1   6        0.04       -1.28      1.28 o 
   4   1   6      141.77      131.28      3.84 o 
   5   1   6      632.92      656.65      8.14 o 
   6   1   6     1166.21     1209.45     11.94 o 
   7   1   6      119.42      113.74      4.75 o 
   8   1   6       35.46       34.51      3.47 o 
   9   1   6        1.02       -2.37      3.10 o 
  10   1   6       19.50       21.54      3.65 o 
  11   1   6       14.43       12.41      3.65 o 
  12   1   6        0.03        4.20      2.92 o 
 -13   2   6        4.60        4.01      3.10 o 
 -12   2   6       23.86       30.30      3.83 o 
 -11   2   6        0.39       -0.73      2.92 o 
 -10   2   6      137.74      121.05      5.30 o 
  -9   2   6      801.74      852.68     11.46 o 
  -8   2   6      284.47      256.73      6.60 o 
  -7   2   6     1410.34     1329.11     12.55 o 
  -6   2   6     1102.36     1032.43     10.45 o 
  -5   2   6      784.90      743.56      8.36 o 
  -4   2   6     2134.27     2276.81     14.01 o 
  -3   2   6      505.86      587.21      6.66 o 
  -2   2   6      685.99      714.35      7.07 o 
  -1   2   6       54.82       39.11      1.83 o 
   0   2   6        1.07        1.16      2.37 o 
   1   2   6       66.11       49.73      2.19 o 
   2   2   6      969.88     1025.61      8.79 o 
   3   2   6      722.22      790.30      8.17 o 
   4   2   6      130.37      125.54      3.84 o 
   5   2   6        2.43        1.09      2.01 o 
   6   2   6      308.32      311.43      6.61 o 
   7   2   6       71.31       73.08      4.38 o 
   8   2   6      249.41      251.34      6.59 o 
   9   2   6       31.58       29.76      4.02 o 
  10   2   6       12.71       11.68      3.29 o 
  11   2   6       10.23        8.40      3.29 o 
 -12   3   6        1.90        0.73      3.10 o 
 -11   3   6        6.31        6.20      3.28 o 
 -10   3   6       53.49       54.97      4.20 o 
  -9   3   6      252.41      245.10      6.96 o 
  -8   3   6      320.14      322.30      7.34 o 
  -7   3   6      318.69      288.66      6.79 o 
  -6   3   6      129.31      138.48      4.57 o 
  -5   3   6      234.10      237.45      5.32 o 
  -4   3   6     1432.05     1424.23     11.85 o 
  -3   3   6      285.07      274.81      4.96 o 
  -2   3   6      105.78      104.10      3.29 o 
  -1   3   6       39.69       50.23      2.19 o 
   0   3   6        2.64        2.92      1.03 o 
   1   3   6      368.38      492.12      6.44 o 
   2   3   6      454.83      507.63      6.82 o 
   3   3   6      256.53      235.42      5.32 o 
   4   3   6      228.62      229.15      5.50 o 
   5   3   6     1243.43     1259.64     12.32 o 
   6   3   6      832.14      825.87     10.74 o 
   7   3   6       28.29       25.19      3.47 o 
   8   3   6       98.42       93.39      4.93 o 
   9   3   6        0.03       -1.82      2.92 o 
  10   3   6       11.00        8.76      3.65 o 
  11   3   6        8.30        8.94      3.47 o 
 -12   4   6       28.38       41.44      4.20 o 
 -11   4   6        0.31       -2.01      3.10 o 
 -10   4   6       19.20       20.26      3.65 o 
  -9   4   6       19.33       16.79      3.29 o 
  -8   4   6       10.80        6.39      3.29 o 
  -7   4   6     1392.81     1363.57     14.37 o 
  -6   4   6      308.21      281.79      6.79 o 
  -5   4   6      715.75      688.85      9.61 o 
  -4   4   6      284.41      278.54      5.87 o 
  -3   4   6       16.46       12.60      2.19 o 
  -2   4   6      242.02      245.22      5.14 o 
  -1   4   6        0.53        0.55      1.46 o 
   0   4   6      279.87      267.61      3.83 o 
   1   4   6      200.82      206.15      4.95 o 
   2   4   6      471.46      495.34      7.37 o 
   3   4   6      244.77      250.99      5.87 o 
   4   4   6      961.13      998.74     11.32 o 
   5   4   6       20.18       19.35      3.29 o 
   6   4   6       51.84       51.50      4.38 o 
   7   4   6        5.27        9.31      2.92 o 
   8   4   6       70.54       72.70      4.57 o 
   9   4   6       64.73       81.09      5.30 o 
  10   4   6        0.23        2.92      2.92 o 
 -11   5   6       10.29       14.05      3.83 o 
 -10   5   6       41.25       41.08      4.56 o 
  -9   5   6       47.07       46.56      4.20 o 
  -8   5   6       47.10       39.08      3.83 o 
  -7   5   6       91.31       74.19      4.75 o 
  -6   5   6        0.02        1.09      2.55 o 
  -5   5   6      316.64      293.13      6.97 o 
  -4   5   6      275.34      249.90      6.05 o 
  -3   5   6      209.32      186.64      5.31 o 
  -2   5   6      211.05      211.03      5.31 o 
  -1   5   6        0.05        1.46      1.82 o 
   0   5   6       74.21       91.71      2.70 o 
   1   5   6       19.18       24.64      2.74 o 
   2   5   6       12.35       10.22      2.56 o 
   3   5   6       46.15       41.09      3.65 o 
   4   5   6       13.50       15.51      3.10 o 
   5   5   6      748.22      806.51     11.45 o 
   6   5   6      145.66      159.65      6.22 o 
   7   5   6        0.10        1.64      2.92 o 
   8   5   6       26.83       25.01      3.83 o 
   9   5   6        3.40        3.83      3.47 o 
  10   5   6       19.29       17.16      4.38 o 
 -10   6   6        1.34        2.19      3.28 o 
  -9   6   6        4.08        6.75      3.28 o 
  -8   6   6        0.18       -3.83      3.83 o 
  -7   6   6      452.91      451.35      9.36 o 
  -6   6   6       38.24       36.52      4.20 o 
  -5   6   6      215.26      203.39      6.59 o 
  -4   6   6       23.16       20.99      3.10 o 
  -3   6   6        8.68        8.03      2.56 o 
  -2   6   6       43.93       30.86      3.29 o 
  -1   6   6       12.39       10.04      2.56 o 
   0   6   6      158.88      154.69      5.03 o 
   1   6   6      125.84      136.04      5.12 o 
   2   6   6       66.61       67.77      4.02 o 
   3   6   6      128.68      146.09      5.85 o 
   4   6   6      454.03      506.48      9.55 o 
   5   6   6        7.81        5.29      3.65 o 
   6   6   6       18.80        8.40      4.02 o 
   7   6   6        3.24        7.30      3.28 o 
   8   6   6       52.10       54.78      5.30 o 
  -8   7   6       23.02       17.16      4.02 o 
  -7   7   6        9.98        8.76      3.65 o 
  -6   7   6        0.25        2.37      3.28 o 
  -5   7   6      101.15       86.80      5.12 o 
  -4   7   6       60.88       60.09      4.20 o 
  -3   7   6       77.89       78.55      4.57 o 
  -2   7   6       98.45      110.74      5.12 o 
  -1   7   6       14.71       16.24      3.10 o 
   0   7   6       24.79       31.20      2.58 o 
   1   7   6        5.29        2.19      3.47 o 
   2   7   6       10.46       12.05      3.47 o 
   3   7   6       13.39       14.24      3.65 o 
   4   7   6        1.05        5.47      3.83 o 
   5   7   6      259.41      269.89      8.42 o 
   6   7   6       16.36       21.72      4.20 o 
   7   7   6       23.89       29.94      4.93 o 
  -6   8   6        8.20        9.86      3.83 o 
  -5   8   6       50.14       49.12      4.38 o 
  -4   8   6       12.60       10.95      3.65 o 
  -3   8   6        3.05       -0.73      3.10 o 
  -2   8   6        1.24        7.12      2.92 o 
  -1   8   6       13.14       10.77      3.65 o 
   0   8   6       16.04       19.46      2.64 o 
   1   8   6       25.82       36.33      4.20 o 
   2   8   6        1.33        8.03      3.47 o 
   3   8   6       67.66       70.68      5.66 o 
   4   8   6       34.88       35.23      4.93 o 
   5   8   6        1.06        4.56      4.01 o 
 -13   1   7        0.19       -2.19      3.10 o 
 -12   1   7        0.22        0.00      2.92 o 
 -11   1   7        1.22        0.73      2.74 o 
 -10   1   7       13.47       18.98      2.92 o 
  -9   1   7        0.59        2.19      2.55 o 
  -8   1   7       71.26       78.02      4.02 o 
  -7   1   7        9.37       12.41      2.19 o 
  -6   1   7        1.31        0.36      1.46 o 
  -5   1   7        1.27        3.28      1.28 o 
  -4   1   7       82.11       83.93      3.11 o 
  -3   1   7      270.25      326.81      5.15 o 
  -2   1   7      272.76      304.36      4.78 o 
  -1   1   7        5.76        5.84      1.10 o 
   0   1   7       33.58       34.85      1.37 o 
   1   1   7      125.44      139.72      3.48 o 
   2   1   7        9.21       12.23      1.83 o 
   3   1   7      108.83       97.33      3.48 o 
   4   1   7       15.86       14.42      2.01 o 
   5   1   7       18.30       14.97      2.37 o 
   6   1   7        7.31       10.77      2.37 o 
   7   1   7        3.92        7.85      3.10 o 
   8   1   7        0.68        2.74      3.28 o 
   9   1   7        0.26        4.93      2.74 o 
  10   1   7        1.21        1.64      3.10 o 
  11   1   7        1.73       -0.18      3.10 o 
 -13   2   7       11.80       13.14      3.83 o 
 -12   2   7        3.84        7.30      3.10 o 
 -11   2   7        9.09       12.78      3.10 o 
 -10   2   7        1.15       -2.74      2.74 o 
  -9   2   7       21.78       22.82      3.47 o 
  -8   2   7      153.67      143.07      5.12 o 
  -7   2   7      583.59      597.87      8.85 o 
  -6   2   7       25.85       25.74      2.56 o 
  -5   2   7        3.25        6.93      1.64 o 
  -4   2   7      125.77      140.37      3.84 o 
  -3   2   7       66.55       65.44      2.74 o 
  -2   2   7      224.38      255.12      4.59 o 
  -1   2   7      147.53      154.25      3.48 o 
   0   2   7      533.89      623.45     12.77 o 
   1   2   7      142.64      169.77      3.85 o 
   2   2   7      480.95      493.93      6.64 o 
   3   2   7       24.97       35.24      2.56 o 
   4   2   7        3.16        5.66      2.01 o 
   5   2   7      108.63       97.65      4.21 o 
   6   2   7      828.99      854.31     10.74 o 
   7   2   7        6.55        8.94      3.29 o 
   8   2   7       15.00       13.14      3.65 o 
   9   2   7        0.80        5.84      3.10 o 
  10   2   7        9.13        2.01      3.29 o 
  11   2   7       15.52       18.80      4.02 o 
 -12   3   7        1.25       -0.91      3.10 o 
 -11   3   7        2.18        7.30      2.92 o 
 -10   3   7        2.56        5.11      2.92 o 
  -9   3   7        8.11        0.37      3.29 o 
  -8   3   7      392.60      375.70      7.90 o 
  -7   3   7        0.88        2.92      2.74 o 
  -6   3   7       17.70       13.14      2.56 o 
  -5   3   7       12.30        8.58      2.01 o 
  -4   3   7      329.77      334.04      6.06 o 
  -3   3   7      214.06      230.64      4.95 o 
  -2   3   7      795.20      845.44      8.92 o 
  -1   3   7       70.78       81.16      3.11 o 
   0   3   7        4.96        2.10      1.03 o 
   1   3   7      325.82      388.22      6.07 o 
   2   3   7        3.33        8.03      1.82 o 
   3   3   7      326.66      359.30      6.25 o 
   4   3   7       81.94       84.07      3.84 o 
   5   3   7       83.54       68.90      4.20 o 
   6   3   7       13.52        8.76      3.47 o 
   7   3   7       24.31       35.78      4.02 o 
   8   3   7        0.00        5.29      2.74 o 
   9   3   7       15.96       17.70      3.65 o 
  10   3   7        2.44        4.56      3.28 o 
  11   3   7        5.42       14.42      3.65 o 
 -12   4   7        1.70        6.57      3.10 o 
 -11   4   7        1.03        6.75      2.92 o 
 -10   4   7        0.00       -2.19      2.92 o 
  -9   4   7       21.86       25.56      3.47 o 
  -8   4   7       99.79       92.11      4.75 o 
  -7   4   7      412.23      423.38      8.45 o 
  -6   4   7       58.39       55.71      3.65 o 
  -5   4   7        0.00        5.66      2.01 o 
  -4   4   7       12.16        8.03      2.37 o 
  -3   4   7       95.83       99.09      3.84 o 
  -2   4   7        3.32        1.46      1.64 o 
  -1   4   7       86.85       80.80      3.29 o 
   0   4   7       30.18       33.21      2.37 o 
   1   4   7      106.91      127.64      4.21 o 
   2   4   7       86.00       80.61      3.66 o 
   3   4   7        1.12        0.55      2.37 o 
   4   4   7       64.96       59.01      4.02 o 
   5   4   7       65.72       62.11      4.38 o 
   6   4   7      529.73      560.57      9.75 o 
   7   4   7       14.06       15.88      3.47 o 
   8   4   7       11.37       15.70      3.29 o 
   9   4   7        6.92        6.02      3.47 o 
  10   4   7        0.55       -0.18      3.28 o 
 -11   5   7       17.28       14.05      3.83 o 
 -10   5   7        1.08        3.28      3.10 o 
  -9   5   7        8.88        2.01      3.29 o 
  -8   5   7       68.08       68.13      4.57 o 
  -7   5   7       25.37       20.63      3.65 o 
  -6   5   7        4.11        1.46      3.10 o 
  -5   5   7       84.38       75.47      4.20 o 
  -4   5   7        0.43        0.91      2.19 o 
  -3   5   7      206.56      192.65      5.68 o 
  -2   5   7        8.00        8.40      2.19 o 
  -1   5   7       14.54       13.32      2.56 o 
   0   5   7       47.25       58.62      3.10 o 
   1   5   7        0.71        2.74      2.19 o 
   2   5   7        8.24        3.65      2.74 o 
   3   5   7       57.45       55.34      4.02 o 
   4   5   7      185.09      183.75      6.22 o 
   5   5   7       64.84       71.79      4.75 o 
   6   5   7        0.98        0.18      3.28 o 
   7   5   7        9.62       12.78      3.65 o 
   8   5   7        2.82        2.01      3.28 o 
   9   5   7       48.57       61.53      5.11 o 
 -10   6   7        1.30        6.02      3.28 o 
  -9   6   7        0.84        2.92      3.10 o 
  -8   6   7       37.54       38.89      4.02 o 
  -7   6   7       12.63       13.32      3.65 o 
  -6   6   7      112.10      101.07      5.48 o 
  -5   6   7       30.73       37.06      4.02 o 
  -4   6   7        0.48        8.21      2.92 o 
  -3   6   7        4.33        7.12      2.37 o 
  -2   6   7        1.40        2.74      2.37 o 
  -1   6   7       32.69       37.61      3.10 o 
   0   6   7        4.67        3.56      1.81 o 
   1   6   7        5.90        8.39      2.55 o 
   2   6   7        0.56       -2.55      2.74 o 
   3   6   7        4.76        6.93      2.92 o 
   4   6   7       75.89       69.60      5.12 o 
   5   6   7        3.46        7.30      3.47 o 
   6   6   7       49.06       46.38      4.38 o 
   7   6   7        1.35        2.55      3.28 o 
   8   6   7        8.14       12.23      3.65 o 
  -8   7   7        1.62        6.02      3.28 o 
  -7   7   7        0.02        2.92      3.65 o 
  -6   7   7        0.56       -2.19      3.83 o 
  -5   7   7       49.13       39.44      4.57 o 
  -4   7   7        5.87        7.85      3.10 o 
  -3   7   7       25.49       25.92      3.47 o 
  -2   7   7        2.88        5.47      2.74 o 
  -1   7   7        3.44        7.66      2.74 o 
   0   7   7        4.92        2.61      2.26 o 
   1   7   7        3.00        5.11      3.10 o 
   2   7   7        0.39        0.36      2.92 o 
   3   7   7        7.09        4.56      3.28 o 
   4   7   7       73.48       63.75      5.11 o 
   5   7   7        5.86        7.48      3.83 o 
   6   7   7        9.54        7.30      3.83 o 
  -6   8   7       49.61       45.28      4.93 o 
  -5   8   7        9.51       11.50      3.65 o 
  -4   8   7        1.37        8.94      3.28 o 
  -3   8   7        0.44        0.73      3.28 o 
  -2   8   7        0.01       -1.28      3.10 o 
  -1   8   7        4.01        1.09      3.10 o 
   0   8   7        3.42        4.25      2.13 o 
   1   8   7        0.02        1.64      3.10 o 
   2   8   7        3.44        4.20      3.47 o 
   3   8   7        0.75        3.47      3.47 o 
   4   8   7        5.42       -0.36      4.01 o 
 -13   0   8       17.52       26.65      4.20 o 
 -12   0   8       92.70      110.35      5.85 o 
 -11   0   8      158.35      162.40      6.40 o 
 -10   0   8       41.03       40.72      3.83 o 
  -9   0   8      130.37      128.00      5.12 o 
  -8   0   8        0.02       -0.18      2.01 o 
  -7   0   8       16.73       19.71      2.37 o 
  -6   0   8      958.02     1070.61     10.79 o 
  -5   0   8      150.30      158.55      4.21 o 
  -4   0   8      902.86      873.89      8.76 o 
  -3   0   8     2381.54     2547.36     14.48 o 
  -2   0   8     1414.43     1437.72     10.59 o 
  -1   0   8      721.65      712.91      7.44 o 
   0   0   8      135.13      131.75      2.39 o 
   1   0   8      244.13      269.37      4.77 o 
   2   0   8     3384.69     3718.88     74.59 o 
   3   0   8     1036.54     1044.20      9.89 o 
   4   0   8      693.58      682.92      8.51 o 
   5   0   8      393.13      386.06      6.99 o 
   6   0   8      250.01      241.56      6.60 o 
   7   0   8     1003.60     1044.84     12.98 o 
   8   0   8      964.11     1034.19     13.14 o 
   9   0   8       59.54       53.51      4.57 o 
  10   0   8       14.48       16.06      3.47 o 
  11   0   8        2.80       -3.65      3.65 o 
 -13   1   8       14.93       18.43      3.83 o 
 -12   1   8       32.49       30.12      4.02 o 
 -11   1   8        5.84        4.20      3.10 o 
 -10   1   8        6.09        8.21      2.92 o 
  -9   1   8      237.85      221.81      6.59 o 
  -8   1   8        0.12       -2.37      2.37 o 
  -7   1   8      373.04      342.82      6.98 o 
  -6   1   8       61.41       61.02      3.11 o 
  -5   1   8       15.66       19.90      2.01 o 
  -4   1   8      116.01      140.89      3.84 o 
  -3   1   8      254.63      285.16      5.14 o 
  -2   1   8     2252.38     2357.49     13.88 o 
  -1   1   8       26.78       27.94      1.83 o 
   0   1   8      112.97       71.89      3.29 o 
   1   1   8      643.68      605.84      7.04 o 
   2   1   8      526.92      544.22      7.02 o 
   3   1   8     1038.94     1172.16     10.64 o 
   4   1   8      183.95      186.82      4.95 o 
   5   1   8       25.30       24.10      2.74 o 
   6   1   8      264.00      258.65      6.23 o 
   7   1   8     1286.55     1285.18     14.34 o 
   8   1   8      118.72      117.73      6.03 o 
   9   1   8       43.57       39.26      4.20 o 
  10   1   8        0.32        2.92      3.10 o 
  11   1   8        2.47        1.82      3.47 o 
 -12   2   8       79.21       91.70      5.66 o 
 -11   2   8      108.09      104.90      5.85 o 
 -10   2   8       88.02       91.72      4.93 o 
  -9   2   8      106.75      106.38      4.75 o 
  -8   2   8       31.97       31.59      3.10 o 
  -7   2   8        1.02        3.83      2.01 o 
  -6   2   8      116.49      117.41      4.21 o 
  -5   2   8      172.48      137.71      4.03 o 
  -4   2   8      111.17       88.53      3.48 o 
  -3   2   8     1091.41     1185.43     10.66 o 
  -2   2   8      294.20      286.10      5.14 o 
  -1   2   8      128.38      128.68      3.66 o 
   0   2   8        6.98       12.23      1.16 o 
   1   2   8       21.92       23.73      2.19 o 
   2   2   8      660.02      791.74      8.70 o 
   3   2   8      657.74      697.81      8.51 o 
   4   2   8      898.53      951.49     10.58 o 
   5   2   8      369.51      397.14      7.35 o 
   6   2   8      455.26      467.75      8.27 o 
   7   2   8      530.10      543.11      9.75 o 
   8   2   8      405.84      427.69      8.99 o 
   9   2   8       34.25       33.23      4.38 o 
  10   2   8       10.65        8.03      3.65 o 
  11   2   8        5.98        2.74      3.65 o 
 -12   3   8        0.70       -2.74      2.92 o 
 -11   3   8        2.63        3.47      3.10 o 
 -10   3   8       17.68       21.36      3.47 o 
  -9   3   8      561.57      563.15     10.30 o 
  -8   3   8       22.33       19.71      3.29 o 
  -7   3   8      376.62      343.00      7.34 o 
  -6   3   8     1006.04     1005.38     11.70 o 
  -5   3   8      242.42      217.59      5.50 o 
  -4   3   8       15.04       11.50      2.19 o 
  -3   3   8      277.53      288.69      5.69 o 
  -2   3   8      239.19      227.98      4.95 o 
  -1   3   8      209.94      217.03      4.77 o 
   0   3   8       11.27        4.73      2.28 o 
   1   3   8      210.78      190.98      4.77 o 
   2   3   8      315.29      340.27      6.06 o 
   3   3   8      247.95      280.15      6.05 o 
   4   3   8      136.46      147.26      4.94 o 
   5   3   8       36.66       29.40      3.29 o 
   6   3   8      205.50      193.15      6.22 o 
   7   3   8      517.07      538.23      9.75 o 
   8   3   8       56.42       56.25      4.75 o 
   9   3   8       24.29       22.64      4.02 o 
  10   3   8        8.75        9.13      3.83 o 
 -11   4   8       13.92       10.59      3.65 o 
 -10   4   8       57.11       62.46      4.75 o 
  -9   4   8       21.54       23.36      3.29 o 
  -8   4   8       20.59       13.33      3.29 o 
  -7   4   8        0.39       -2.92      2.92 o 
  -6   4   8        3.13        5.66      2.74 o 
  -5   4   8      451.81      414.31      7.91 o 
  -4   4   8       49.00       35.25      2.92 o 
  -3   4   8      518.81      522.10      8.29 o 
  -2   4   8       63.91       63.58      3.11 o 
  -1   4   8       16.83       21.17      2.19 o 
   0   4   8       35.76       31.75      2.83 o 
   1   4   8       26.52       23.73      2.74 o 
   2   4   8       35.75       31.96      2.74 o 
   3   4   8      119.80      121.42      4.75 o 
   4   4   8      655.53      690.42      9.96 o 
   5   4   8      157.39      188.97      5.85 o 
   6   4   8      449.03      452.27      9.00 o 
   7   4   8       42.35       38.34      4.38 o 
   8   4   8       16.21       14.97      3.47 o 
   9   4   8       15.83       19.35      3.83 o 
  10   4   8        8.83        8.03      3.83 o 
 -10   5   8        0.15       -2.19      3.10 o 
  -9   5   8      170.66      179.05      7.13 o 
  -8   5   8        0.16       -0.73      2.92 o 
  -7   5   8       19.92       19.35      3.83 o 
  -6   5   8      787.59      794.29     11.63 o 
  -5   5   8       39.87       40.17      3.47 o 
  -4   5   8        2.66        3.28      2.37 o 
  -3   5   8        0.11        0.36      2.19 o 
  -2   5   8       96.35       89.74      4.02 o 
  -1   5   8      540.66      520.97      8.66 o 
   0   5   8       95.86      106.13      3.10 o 
   1   5   8      226.51      230.06      6.23 o 
   2   5   8      220.95      236.43      6.23 o 
   3   5   8       77.93       81.30      4.57 o 
   4   5   8      111.74      106.75      5.30 o 
   5   5   8       26.06       23.37      3.65 o 
   6   5   8       61.28       61.55      4.75 o 
   7   5   8       70.44       72.70      4.93 o 
   8   5   8       15.92       22.08      3.83 o 
   9   5   8       18.40       23.73      4.38 o 
  -9   6   8       21.98       22.09      4.20 o 
  -8   6   8        6.54        6.93      3.65 o 
  -7   6   8       12.89       10.22      3.47 o 
  -6   6   8        0.23       -1.28      3.65 o 
  -5   6   8      190.67      186.64      6.59 o 
  -4   6   8      148.43      144.11      5.85 o 
  -3   6   8      220.85      223.36      6.77 o 
  -2   6   8       78.45       84.04      4.38 o 
  -1   6   8       17.38       24.82      3.29 o 
   0   6   8        5.23        9.04      1.92 o 
   1   6   8       18.81       16.79      3.10 o 
   2   6   8       34.12       29.03      3.65 o 
   3   6   8        1.39       -0.73      2.92 o 
   4   6   8      158.59      166.24      6.40 o 
   5   6   8       17.54       20.08      3.65 o 
   6   6   8      101.38      102.87      5.85 o 
   7   6   8        0.28        5.29      3.10 o 
   8   6   8        2.87       10.40      3.83 o 
  -8   7   8       13.47        7.48      4.56 o 
  -7   7   8        2.60       -3.10      4.01 o 
  -6   7   8      394.90      363.69      9.90 o 
  -5   7   8       19.36       15.88      3.83 o 
  -4   7   8        1.79        2.92      3.28 o 
  -3   7   8        1.88       -1.09      3.10 o 
  -2   7   8       19.76       17.52      3.65 o 
  -1   7   8      154.04      152.88      6.03 o 
   0   7   8       38.44       44.98      3.65 o 
   1   7   8       49.64       55.33      4.38 o 
   2   7   8       31.28       36.33      4.20 o 
   3   7   8        9.70       13.87      3.29 o 
   4   7   8        9.02        6.57      3.47 o 
   5   7   8        1.14        9.49      3.47 o 
   6   7   8       11.18       15.15      4.20 o 
  -5   8   8       17.66       28.47      4.38 o 
  -4   8   8      131.73      130.50      6.76 o 
  -3   8   8       59.37       65.74      5.11 o 
  -2   8   8       41.42       45.46      4.56 o 
  -1   8   8        2.63        5.11      3.47 o 
   0   8   8       11.10       16.64      3.47 o 
   1   8   8       12.02        5.29      3.65 o 
   2   8   8        3.42        6.93      3.47 o 
   3   8   8        2.23       -1.46      3.83 o 
 -12   1   9        0.05       -3.28      3.28 o 
 -11   1   9        3.27        0.00      3.28 o 
 -10   1   9        2.28        0.73      2.74 o 
  -9   1   9        0.31        0.18      2.55 o 
  -8   1   9       17.65       13.14      2.74 o 
  -7   1   9        1.66        0.91      2.01 o 
  -6   1   9        0.24       -2.01      2.01 o 
  -5   1   9       12.68       12.23      1.83 o 
  -4   1   9       45.73       51.33      2.74 o 
  -3   1   9        1.23       -0.73      1.46 o 
  -2   1   9       27.90       31.95      2.19 o 
  -1   1   9      173.61      169.30      4.03 o 
   0   1   9       32.45       32.44      1.55 o 
   1   1   9       90.96       98.92      3.29 o 
   2   1   9       44.47       49.50      2.74 o 
   3   1   9       36.58       31.23      2.74 o 
   4   1   9       16.65       16.61      2.56 o 
   5   1   9        0.07       -1.09      2.19 o 
   6   1   9        0.12       -2.92      2.92 o 
   7   1   9       43.11       37.07      4.20 o 
   8   1   9        3.22        6.75      3.83 o 
   9   1   9       16.35       22.45      3.83 o 
  10   1   9        0.01        3.47      2.92 o 
 -12   2   9        0.11       -0.73      3.28 o 
 -11   2   9       17.52       18.43      3.65 o 
 -10   2   9        3.90        4.20      3.10 o 
  -9   2   9       19.97       20.63      3.29 o 
  -8   2   9       12.80        5.11      2.74 o 
  -7   2   9       68.01       65.95      3.65 o 
  -6   2   9       42.50       34.15      2.92 o 
  -5   2   9       93.73       71.66      3.66 o 
  -4   2   9      188.85      183.73      4.76 o 
  -3   2   9       31.43       33.60      2.37 o 
  -2   2   9       35.03       39.08      2.56 o 
  -1   2   9       39.00       39.27      2.37 o 
   0   2   9       27.60       26.96      1.55 o 
   1   2   9      103.59       98.57      3.66 o 
   2   2   9        8.30       11.86      2.01 o 
   3   2   9       35.50       35.61      2.92 o 
   4   2   9      309.63      329.02      6.61 o 
   5   2   9       38.91       24.83      3.10 o 
   6   2   9       18.55       15.52      3.10 o 
   7   2   9        8.29        4.75      3.47 o 
   8   2   9       36.40       28.12      4.75 o 
   9   2   9       54.13       67.20      5.11 o 
  10   2   9       21.66       25.74      4.20 o 
 -12   3   9        6.66        6.02      3.65 o 
 -11   3   9       15.05       18.98      3.83 o 
 -10   3   9       32.11       33.41      3.65 o 
  -9   3   9        5.46        0.55      3.65 o 
  -8   3   9        6.46        5.11      2.92 o 
  -7   3   9        5.94        8.58      2.55 o 
  -6   3   9       30.87       30.86      2.92 o 
  -5   3   9       12.52        9.86      2.56 o 
  -4   3   9      241.05      241.78      5.68 o 
  -3   3   9       21.52       22.64      2.37 o 
  -2   3   9        0.09       -1.82      1.82 o 
  -1   3   9      258.96      257.71      5.50 o 
   0   3   9        7.76        9.24      1.29 o 
   1   3   9       46.12       45.66      2.74 o 
   2   3   9       14.13       14.05      2.56 o 
   3   3   9       35.61       37.62      3.10 o 
   4   3   9        1.64        1.09      2.55 o 
   5   3   9        9.50       11.68      2.74 o 
   6   3   9        1.51        6.20      2.92 o 
   7   3   9       77.12       69.60      4.93 o 
   8   3   9       18.50       23.55      4.02 o 
   9   3   9       57.51       57.16      4.93 o 
  10   3   9        0.50        3.65      3.65 o 
 -11   4   9       16.30       19.35      3.65 o 
 -10   4   9       19.42       20.44      3.83 o 
  -9   4   9       11.49        5.48      3.47 o 
  -8   4   9        3.13       -0.36      3.10 o 
  -7   4   9       94.08       93.01      4.75 o 
  -6   4   9        4.80        9.12      2.55 o 
  -5   4   9      162.50      153.15      5.49 o 
  -4   4   9        1.99        2.74      2.37 o 
  -3   4   9        8.21        9.86      2.37 o 
  -2   4   9      242.88      265.57      6.05 o 
  -1   4   9       19.24       21.18      2.56 o 
   0   4   9        0.02       -1.29      1.29 o 
   1   4   9       31.82       23.55      2.92 o 
   2   4   9        2.08        0.73      2.37 o 
   3   4   9       27.07       30.67      3.10 o 
   4   4   9      154.65      162.81      5.85 o 
   5   4   9       24.78       17.34      3.47 o 
   6   4   9       33.43       35.78      3.83 o 
   7   4   9        2.77        2.19      3.10 o 
   8   4   9       11.47       10.04      3.65 o 
   9   4   9       34.99       42.90      4.93 o 
 -10   5   9       11.33       14.05      3.83 o 
  -9   5   9        1.97       -3.47      3.47 o 
  -8   5   9        1.43        1.64      3.10 o 
  -7   5   9      114.83      114.05      5.67 o 
  -6   5   9       13.38        6.57      3.29 o 
  -5   5   9       86.13       90.63      4.93 o 
  -4   5   9       35.86       28.48      3.10 o 
  -3   5   9       10.52        3.29      2.74 o 
  -2   5   9        4.39        1.46      2.37 o 
  -1   5   9       84.55       82.41      4.39 o 
   0   5   9        7.46        8.23      1.87 o 
   1   5   9        1.38        0.18      2.55 o 
   2   5   9        0.26       -2.92      2.92 o 
   3   5   9        4.19        2.92      2.92 o 
   4   5   9        4.97        0.73      3.28 o 
   5   5   9        5.88        3.28      2.92 o 
   6   5   9        3.60        8.39      3.47 o 
   7   5   9        7.04        7.66      3.28 o 
   8   5   9        8.76       15.15      3.65 o 
  -9   6   9        2.44        2.92      3.28 o 
  -8   6   9       41.63       49.84      4.38 o 
  -7   6   9        7.25        4.93      3.47 o 
  -6   6   9        3.77        0.18      3.28 o 
  -5   6   9       47.09       53.50      4.38 o 
  -4   6   9      194.38      190.67      6.59 o 
  -3   6   9        5.48        6.75      3.10 o 
  -2   6   9      199.95      197.48      6.59 o 
  -1   6   9        1.92        2.37      2.92 o 
   0   6   9       10.61       13.24      2.19 o 
   1   6   9        0.08        2.19      2.92 o 
   2   6   9        7.70       10.77      3.10 o 
   3   6   9        7.10        4.38      3.10 o 
   4   6   9        3.34        1.64      3.28 o 
   5   6   9        0.08        5.11      2.92 o 
   6   6   9        8.96        8.40      3.65 o 
   7   6   9        0.37        2.01      3.65 o 
  -7   7   9      125.24      113.86      6.76 o 
  -6   7   9        1.27       -0.73      4.20 o 
  -5   7   9       85.36       75.27      5.66 o 
  -4   7   9        1.62        5.29      3.47 o 
  -3   7   9        0.04       -2.55      3.10 o 
  -2   7   9        4.85        9.31      3.28 o 
  -1   7   9       13.00       19.35      3.47 o 
   0   7   9       12.41        8.39      2.44 o 
   1   7   9       11.02        8.40      3.29 o 
   2   7   9        0.02        5.66      3.10 o 
   3   7   9        0.35       -2.19      3.28 o 
   4   7   9        0.32        0.91      3.10 o 
   5   7   9        0.21       -4.01      4.01 o 
  -4   8   9       36.03       37.97      4.75 o 
  -3   8   9        0.49        4.74      3.47 o 
  -2   8   9       10.68        6.57      3.65 o 
  -1   8   9        0.16       -2.92      3.47 o 
   0   8   9        0.83        2.31      2.51 o 
   1   8   9        1.02        5.29      3.65 o 
   2   8   9        1.24       -3.47      4.01 o 
 -12   0  10        6.92        8.21      3.47 o 
 -11   0  10       13.03       18.25      3.10 o 
 -10   0  10       59.81       63.56      4.57 o 
  -9   0  10        0.53        0.91      2.55 o 
  -8   0  10      244.77      233.75      6.59 o 
  -7   0  10      114.94      109.88      4.39 o 
  -6   0  10       16.36       18.62      2.56 o 
  -5   0  10      103.37      109.89      4.02 o 
  -4   0  10      115.54      126.57      4.02 o 
  -3   0  10      683.58      669.82      8.33 o 
  -2   0  10      213.68      206.97      4.77 o 
  -1   0  10      718.42      699.18      8.34 o 
   0   0  10      953.53      905.45     25.14 o 
   1   0  10      709.90      695.68      8.33 o 
   2   0  10      185.32      178.03      4.76 o 
   3   0  10       35.00       36.34      2.56 o 
   4   0  10       12.48        9.13      2.01 o 
   5   0  10      271.84      227.12      6.23 o 
   6   0  10        6.46       10.59      2.56 o 
   7   0  10       36.86       43.82      4.02 o 
   8   0  10      361.46      381.83      8.99 o 
   9   0  10       99.19       97.39      5.85 o 
  10   0  10        0.11        5.29      3.28 o 
 -12   1  10      101.18      126.25      6.21 o 
 -11   1  10      122.28      121.36      6.03 o 
 -10   1  10       34.96       32.68      4.02 o 
  -9   1  10       78.42       71.98      4.38 o 
  -8   1  10        1.22        9.12      2.37 o 
  -7   1  10       94.53      115.88      4.57 o 
  -6   1  10      688.58      705.38      9.60 o 
  -5   1  10      228.57      217.90      5.31 o 
  -4   1  10      724.00      724.04      9.07 o 
  -3   1  10      226.96      207.53      4.95 o 
  -2   1  10      521.22      503.45      7.19 o 
  -1   1  10      343.24      327.55      5.88 o 
   0   1  10       91.04       93.89      2.46 o 
   1   1  10       38.98       37.62      2.56 o 
   2   1  10      281.13      262.21      5.87 o 
   3   1  10      148.24      132.67      4.57 o 
   4   1  10      195.54      190.62      5.49 o 
   5   1  10       81.84       88.26      4.20 o 
   6   1  10        5.37        5.84      2.74 o 
   7   1  10       22.12       23.91      3.65 o 
   8   1  10      144.74      125.43      6.22 o 
   9   1  10      205.20      199.99      7.32 o 
  10   1  10       11.85       12.23      4.02 o 
 -12   2  10        1.27        0.36      3.65 o 
 -11   2  10        5.21        3.65      3.47 o 
 -10   2  10      138.90      153.58      6.22 o 
  -9   2  10       54.61       50.04      4.20 o 
  -8   2  10      600.05      569.21      9.58 o 
  -7   2  10      236.08      227.14      6.41 o 
  -6   2  10      117.69      100.38      4.21 o 
  -5   2  10       40.36       27.57      2.56 o 
  -4   2  10       44.44       38.72      2.74 o 
  -3   2  10      279.68      278.16      5.87 o 
  -2   2  10        5.98        9.67      2.01 o 
  -1   2  10      363.76      357.71      6.43 o 
   0   2  10      421.11      394.16      8.46 o 
   1   2  10      372.55      391.51      6.80 o 
   2   2  10       85.62       87.73      3.66 o 
   3   2  10        2.18        0.73      2.01 o 
   4   2  10       23.81       20.45      3.10 o 
   5   2  10      112.44       96.52      4.57 o 
   6   2  10        6.62        6.75      2.92 o 
   7   2  10       31.04       22.46      3.83 o 
   8   2  10      243.36      230.50      8.06 o 
   9   2  10       53.06       53.87      5.30 o 
  10   2  10        2.24        6.93      3.47 o 
 -11   3  10       32.03       36.15      4.38 o 
 -10   3  10       57.69       65.56      4.93 o 
  -9   3  10       17.15       13.32      3.65 o 
  -8   3  10        2.13        3.28      2.74 o 
  -7   3  10       82.82       77.84      4.20 o 
  -6   3  10       38.86       35.97      3.29 o 
  -5   3  10      174.32      173.69      5.31 o 
  -4   3  10      498.59      489.48      8.28 o 
  -3   3  10        1.00        1.82      1.82 o 
  -2   3  10      261.40      265.88      5.87 o 
  -1   3  10       85.20       90.11      3.84 o 
   0   3  10       23.84       22.53      3.10 o 
   1   3  10      174.60      161.83      4.94 o 
   2   3  10      387.87      415.95      7.53 o 
   3   3  10      242.81      235.63      6.41 o 
   4   3  10      190.07      202.81      6.22 o 
   5   3  10      159.74      156.95      5.85 o 
   6   3  10       28.33       23.18      3.83 o 
   7   3  10       17.81       18.07      3.65 o 
   8   3  10       37.58       46.56      4.38 o 
   9   3  10       44.44       44.19      4.75 o 
 -11   4  10       14.70       21.90      3.83 o 
 -10   4  10       46.61       52.95      4.93 o 
  -9   4  10       51.73       55.15      4.75 o 
  -8   4  10      358.04      354.68      8.80 o 
  -7   4  10       39.93       32.87      3.83 o 
  -6   4  10       85.41       83.32      4.57 o 
  -5   4  10      165.27      153.50      5.49 o 
  -4   4  10       53.51       52.42      3.84 o 
  -3   4  10      282.71      262.92      6.42 o 
  -2   4  10        4.91        5.29      2.37 o 
  -1   4  10      321.80      322.01      7.16 o 
   0   4  10      452.54      464.30     13.06 o 
   1   4  10      228.34      249.30      6.41 o 
   2   4  10       90.80      103.07      4.75 o 
   3   4  10        2.09       -0.73      2.74 o 
   4   4  10        0.98        4.56      2.74 o 
   5   4  10        0.02       -2.92      2.92 o 
   6   4  10       57.57       56.25      4.38 o 
   7   4  10       13.17       14.78      3.47 o 
   8   4  10       58.42       61.36      5.11 o 
   9   4  10        9.50        7.30      4.38 o 
 -10   5  10       32.64       37.24      4.38 o 
  -9   5  10        0.80        1.28      3.47 o 
  -8   5  10        0.59       -2.74      3.10 o 
  -7   5  10       43.90       45.28      4.02 o 
  -6   5  10       21.56       24.28      3.47 o 
  -5   5  10      172.37      164.65      6.22 o 
  -4   5  10      280.38      285.32      7.51 o 
  -3   5  10        5.91        0.55      2.92 o 
  -2   5  10      172.12      176.20      6.04 o 
  -1   5  10       59.37       66.12      4.20 o 
   0   5  10       46.12       46.64      2.71 o 
   1   5  10      106.76      106.20      5.12 o 
   2   5  10      151.30      166.62      5.85 o 
   3   5  10      112.64      108.21      5.30 o 
   4   5  10       56.18       68.49      4.75 o 
   5   5  10      135.68      136.57      6.22 o 
   6   5  10        7.94        6.75      3.47 o 
   7   5  10        0.27        5.29      3.10 o 
   8   5  10        0.73        5.29      3.65 o 
  -8   6  10       53.52       53.69      4.93 o 
  -7   6  10       13.77        8.21      3.83 o 
  -6   6  10        0.36        2.74      3.47 o 
  -5   6  10      204.93      205.68      7.32 o 
  -4   6  10        1.45        5.47      3.28 o 
  -3   6  10       70.59       59.55      4.38 o 
  -2   6  10       26.15       27.93      3.83 o 
  -1   6  10      137.15      140.42      5.85 o 
   0   6  10      331.67      326.92     12.28 o 
   1   6  10       67.22       73.98      5.11 o 
   2   6  10       44.43       43.82      4.38 o 
   3   6  10        0.27        2.92      2.74 o 
   4   6  10        2.49        2.01      3.10 o 
   5   6  10        0.01        4.56      2.92 o 
   6   6  10       57.20       65.92      5.30 o 
  -6   7  10        6.65        2.74      4.01 o 
  -5   7  10       69.54       68.86      5.48 o 
  -4   7  10       86.16       96.46      5.85 o 
  -3   7  10       64.27       70.50      5.48 o 
  -2   7  10       82.61       97.00      5.48 o 
  -1   7  10       46.03       45.28      4.75 o 
   0   7  10       18.86       25.74      2.84 o 
   1   7  10       14.31       15.15      3.83 o 
   2   7  10       31.60       27.38      4.38 o 
   3   7  10       16.56       21.90      3.83 o 
   4   7  10       10.69       11.68      4.02 o 
  -2   8  10       44.47       44.91      5.11 o 
  -1   8  10       28.01       20.63      4.56 o 
   0   8  10       92.94      102.57      5.94 o 
 -12   1  11        0.27        1.28      3.83 o 
 -11   1  11        0.15       -0.36      3.10 o 
 -10   1  11        7.96        8.21      3.10 o 
  -9   1  11       16.67       14.05      3.29 o 
  -8   1  11       12.78       12.05      2.74 o 
  -7   1  11        0.00       -1.46      2.01 o 
  -6   1  11        7.88        6.57      2.19 o 
  -5   1  11       12.43       12.96      2.19 o 
  -4   1  11      229.01      218.44      5.50 o 
  -3   1  11        0.16       -2.37      2.37 o 
  -2   1  11        2.82       -2.37      2.37 o 
  -1   1  11       16.37       12.41      2.56 o 
   0   1  11       21.92       24.78     13.78 o 
   1   1  11        0.08       -1.46      2.01 o 
   2   1  11       12.33       10.95      2.01 o 
   3   1  11        0.57        0.55      2.01 o 
   4   1  11        0.13       -2.01      2.37 o 
   5   1  11        3.78        9.31      2.37 o 
   6   1  11        1.32        0.91      2.55 o 
   7   1  11        1.97        3.47      2.92 o 
   8   1  11        0.18        3.47      3.28 o 
   9   1  11        0.03       -3.28      3.65 o 
 -11   2  11        4.59        1.64      3.83 o 
 -10   2  11        0.67       -3.47      3.47 o 
  -9   2  11       17.11       14.60      3.10 o 
  -8   2  11        0.00       -2.92      2.92 o 
  -7   2  11        0.18        1.82      2.19 o 
  -6   2  11        1.67       -1.28      2.19 o 
  -5   2  11       86.77       85.53      4.20 o 
  -4   2  11       13.89       11.68      2.74 o 
  -3   2  11        0.31       -2.37      2.37 o 
  -2   2  11        9.47       10.22      2.37 o 
  -1   2  11       43.03       45.29      3.10 o 
   0   2  11       26.10       26.35      1.87 o 
   1   2  11       31.68       34.33      2.92 o 
   2   2  11        0.12        2.01      2.01 o 
   3   2  11       23.45       28.48      2.92 o 
   4   2  11       65.30       61.56      4.02 o 
   5   2  11       10.91        6.94      2.74 o 
   6   2  11        0.56        4.56      2.55 o 
   7   2  11       14.96       12.96      3.29 o 
   8   2  11        6.12        6.20      3.65 o 
   9   2  11       16.52       12.41      4.38 o 
 -11   3  11        5.13        3.10      3.83 o 
 -10   3  11       27.40       13.33      4.02 o 
  -9   3  11       37.07       38.16      4.02 o 
  -8   3  11       33.63       31.04      3.83 o 
  -7   3  11        0.17        0.73      2.55 o 
  -6   3  11       16.49       17.52      2.92 o 
  -5   3  11       23.69       22.09      3.10 o 
  -4   3  11      804.64      797.77     10.73 o 
  -3   3  11        9.11        7.85      2.56 o 
  -2   3  11        2.83       -0.18      2.19 o 
  -1   3  11        1.47        1.28      2.19 o 
   0   3  11       30.51       25.92      2.00 o 
   1   3  11        8.63        7.67      2.56 o 
   2   3  11       13.99        7.67      2.74 o 
   3   3  11        6.19        7.67      2.37 o 
   4   3  11        9.40        2.74      2.92 o 
   5   3  11        5.43        7.12      2.92 o 
   6   3  11        4.80        2.37      3.10 o 
   7   3  11       11.32       13.14      3.47 o 
   8   3  11        0.20       -3.65      3.65 o 
   9   3  11        1.07       -4.01      4.01 o 
 -10   4  11        1.59        5.66      3.28 o 
  -9   4  11       41.22       37.06      4.75 o 
  -8   4  11        1.47       -0.18      3.10 o 
  -7   4  11       30.35       29.39      3.65 o 
  -6   4  11       16.58        8.40      2.92 o 
  -5   4  11        5.84        5.11      2.92 o 
  -4   4  11       28.16       28.11      3.47 o 
  -3   4  11       43.06       40.90      3.65 o 
  -2   4  11        8.42       12.59      2.56 o 
  -1   4  11        4.60        6.39      2.37 o 
   0   4  11       25.90       23.42      2.56 o 
   1   4  11        7.38        2.92      2.74 o 
   2   4  11        7.31        6.02      2.92 o 
   3   4  11        1.05        0.36      2.92 o 
   4   4  11       30.27       34.14      3.47 o 
   5   4  11        3.49       -0.18      2.92 o 
   6   4  11        3.66        4.56      3.10 o 
   7   4  11        0.05       -3.28      3.28 o 
   8   4  11        7.62        3.10      4.01 o 
  -9   5  11       25.32       26.83      4.38 o 
  -8   5  11        4.08        1.09      3.28 o 
  -7   5  11       16.26       14.97      3.29 o 
  -6   5  11       15.35       12.59      3.65 o 
  -5   5  11       16.83       17.34      3.65 o 
  -4   5  11      172.86      159.89      6.22 o 
  -3   5  11      102.74       99.97      5.12 o 
  -2   5  11        2.84        1.09      2.74 o 
  -1   5  11       80.83       69.06      4.75 o 
   0   5  11        0.28        3.83      2.06 o 
   1   5  11       19.16       18.25      3.65 o 
   2   5  11        0.74       -0.55      3.10 o 
   3   5  11        5.78        1.28      3.47 o 
   4   5  11       19.33       16.61      3.65 o 
   5   5  11        0.03       -2.74      3.47 o 
   6   5  11        8.56        7.48      3.65 o 
   7   5  11       13.88       15.33      4.56 o 
  -8   6  11        1.51        1.64      3.47 o 
  -7   6  11        8.55        9.13      3.65 o 
  -6   6  11      136.22      144.60      6.40 o 
  -5   6  11        0.02        6.20      2.92 o 
  -4   6  11        4.85        7.12      3.47 o 
  -3   6  11        7.79        1.83      3.47 o 
  -2   6  11        4.12       10.40      3.28 o 
  -1   6  11       34.18       36.15      3.83 o 
   0   6  11       31.39       27.49      3.03 o 
   1   6  11       10.33       11.86      3.65 o 
   2   6  11        6.62        7.85      3.47 o 
   3   6  11        0.93        1.28      3.10 o 
   4   6  11        1.89        8.76      3.10 o 
   5   6  11        4.23        2.37      3.65 o 
  -6   7  11        8.27       15.33      3.83 o 
  -5   7  11        6.00        4.56      4.01 o 
  -4   7  11        7.85        9.31      3.65 o 
  -3   7  11       33.03       26.11      4.38 o 
  -2   7  11        1.30        0.36      3.47 o 
  -1   7  11       45.07       41.63      4.38 o 
   0   7  11        3.31        1.42      2.77 o 
   1   7  11        0.04        1.46      3.47 o 
   2   7  11        1.45        2.55      3.65 o 
   3   7  11        0.03        4.74      3.10 o 
 -11   0  12       84.70       91.34      5.66 o 
 -10   0  12        2.93        5.11      2.92 o 
  -9   0  12        4.80        1.09      2.92 o 
  -8   0  12        9.38       18.07      3.10 o 
  -7   0  12       27.07       39.98      3.47 o 
  -6   0  12       50.62       63.56      3.65 o 
  -5   0  12      296.31      322.77      6.97 o 
  -4   0  12      168.89      169.48      5.12 o 
  -3   0  12     3187.86     3112.40     20.04 o 
  -2   0  12      119.66      129.11      5.12 o 
  -1   0  12      134.51      129.70      4.76 o 
   0   0  12      135.05      123.52      3.23 o 
   1   0  12      470.36      431.29      7.73 o 
   2   0  12      602.66      555.85      8.85 o 
   3   0  12       72.26       72.71      4.20 o 
   4   0  12      100.32       88.46      4.39 o 
   5   0  12        1.88        1.28      2.55 o 
   6   0  12       23.51       14.97      3.47 o 
   7   0  12        9.75        7.48      2.92 o 
   8   0  12        0.25        4.74      2.92 o 
   9   0  12        6.14        2.74      3.28 o 
 -11   1  12       25.58       31.21      4.02 o 
 -10   1  12       71.88       86.40      5.11 o 
  -9   1  12      145.48      152.50      6.03 o 
  -8   1  12       78.55       55.90      4.02 o 
  -7   1  12      155.77      124.57      5.12 o 
  -6   1  12       24.47       18.44      2.56 o 
  -5   1  12        0.55        0.18      2.01 o 
  -4   1  12       11.30       13.69      2.56 o 
  -3   1  12      158.85      156.28      5.12 o 
  -2   1  12     2806.18     2711.49     18.96 o 
  -1   1  12     1235.16     1247.39     12.68 o 
   0   1  12      406.51      410.94      5.26 o 
   1   1  12      230.65      220.78      6.05 o 
   2   1  12       18.54       23.91      2.92 o 
   3   1  12      174.02      148.96      5.31 o 
   4   1  12      174.79      162.67      5.67 o 
   5   1  12      103.38       98.87      4.93 o 
   6   1  12       38.50       38.16      3.83 o 
   7   1  12       15.16       18.25      3.47 o 
   8   1  12        0.07       -1.64      2.92 o 
   9   1  12       15.63       11.86      3.83 o 
 -11   2  12       66.63       69.95      5.30 o 
 -10   2  12        0.15        1.28      3.10 o 
  -9   2  12        1.99        3.65      2.74 o 
  -8   2  12       17.90       20.63      3.47 o 
  -7   2  12       25.16       30.30      3.29 o 
  -6   2  12       69.12       65.76      3.84 o 
  -5   2  12       69.53       72.89      4.02 o 
  -4   2  12      314.20      276.26      6.79 o 
  -3   2  12     1583.34     1556.82     14.80 o 
  -2   2  12       67.59       64.67      4.20 o 
  -1   2  12       18.64       19.90      2.92 o 
   0   2  12       88.87       95.18      3.03 o 
   1   2  12      556.42      550.37      8.84 o 
   2   2  12      534.01      519.83      8.84 o 
   3   2  12      110.26      133.26      5.12 o 
   4   2  12       83.44       83.87      4.39 o 
   5   2  12        0.72        5.66      2.55 o 
   6   2  12        1.20        5.11      2.55 o 
   7   2  12        1.56        1.64      2.74 o 
   8   2  12        6.55        2.19      3.83 o 
 -11   3  12       48.91       69.20      5.30 o 
 -10   3  12      130.71      138.92      6.58 o 
  -9   3  12      160.13      172.99      6.77 o 
  -8   3  12       33.90       37.79      4.02 o 
  -7   3  12      123.33      116.81      5.12 o 
  -6   3  12      160.91      161.15      5.49 o 
  -5   3  12       29.64       29.58      3.29 o 
  -4   3  12       61.24       59.91      4.20 o 
  -3   3  12       25.66       24.10      3.29 o 
  -2   3  12      871.78      865.42     11.29 o 
  -1   3  12      330.12      337.59      7.52 o 
   0   3  12      293.01      301.15      8.25 o 
   1   3  12      108.25      108.77      4.94 o 
   2   3  12        0.01        0.55      2.55 o 
   3   3  12       72.52       64.85      4.20 o 
   4   3  12      107.47       85.72      5.30 o 
   5   3  12       31.48       29.58      3.47 o 
   6   3  12       24.43       29.02      3.83 o 
   7   3  12       31.33       33.59      4.20 o 
   8   3  12        0.51       -2.92      3.83 o 
 -10   4  12        0.01        0.55      3.47 o 
  -9   4  12        0.32        0.36      3.10 o 
  -8   4  12       16.34       20.26      3.47 o 
  -7   4  12       25.67       28.29      3.47 o 
  -6   4  12       54.12       60.08      4.20 o 
  -5   4  12        2.16       -0.36      2.74 o 
  -4   4  12      373.96      385.90      8.62 o 
  -3   4  12      233.51      221.22      6.59 o 
  -2   4  12       11.31       15.33      2.92 o 
  -1   4  12        8.05        1.28      3.10 o 
   0   4  12       19.67       21.72      2.31 o 
   1   4  12      521.31      542.35      9.56 o 
   2   4  12      303.02      285.39      7.70 o 
   3   4  12      120.07      133.08      5.85 o 
   4   4  12       41.00       38.71      4.38 o 
   5   4  12        7.15        6.39      3.28 o 
   6   4  12       18.52       20.63      3.83 o 
   7   4  12        0.00       -3.65      3.65 o 
  -9   5  12       40.89       50.94      4.93 o 
  -8   5  12       54.09       53.69      4.75 o 
  -7   5  12        2.54        3.10      3.28 o 
  -6   5  12       53.62       48.76      4.57 o 
  -5   5  12        2.86       -1.82      2.92 o 
  -4   5  12       25.50       25.19      4.02 o 
  -3   5  12       63.30       57.35      4.38 o 
  -2   5  12      197.34      185.56      6.59 o 
  -1   5  12      154.39      154.17      6.04 o 
   0   5  12      236.30      246.67      5.30 o 
   1   5  12      118.72      122.83      6.03 o 
   2   5  12        0.01        3.10      2.92 o 
   3   5  12        3.70        4.20      3.10 o 
   4   5  12       20.71       14.05      4.02 o 
   5   5  12        0.72        2.55      2.92 o 
   6   5  12       12.61       24.27      3.83 o 
  -7   6  12       34.78       37.42      4.38 o 
  -6   6  12       23.05       32.31      4.20 o 
  -5   6  12        1.44        1.46      3.65 o 
  -4   6  12      145.05      143.89      6.58 o 
  -3   6  12       45.26       41.08      4.56 o 
  -2   6  12       10.15       14.78      3.65 o 
  -1   6  12        0.51        1.28      3.10 o 
   0   6  12        0.11       -0.39      2.38 o 
   1   6  12      164.05      177.21      7.13 o 
   2   6  12       68.32       79.82      5.11 o 
   3   6  12       36.40       46.01      4.56 o 
   4   6  12        6.71        6.20      3.65 o 
  -4   7  12        9.45        5.48      3.65 o 
  -3   7  12       34.72       44.18      4.56 o 
  -2   7  12       13.99       13.87      3.83 o 
  -1   7  12       69.64       67.39      5.30 o 
   0   7  12       48.30       56.07      6.48 o 
   1   7  12       61.53       73.23      5.66 o 
   2   7  12        1.34        0.73      3.83 o 
 -11   1  13        0.81        1.64      4.01 o 
 -10   1  13        0.09        2.74      2.92 o 
  -9   1  13        0.66        0.91      2.74 o 
  -8   1  13        0.59        1.28      2.55 o 
  -7   1  13        6.24        5.47      2.74 o 
  -6   1  13       29.91       28.12      3.10 o 
  -5   1  13       21.08       14.24      3.10 o 
  -4   1  13       32.36       34.32      3.29 o 
  -3   1  13       10.89        5.84      3.29 o 
  -2   1  13        0.16       -3.65      3.65 o 
  -1   1  13       38.48       32.50      4.20 o 
   0   1  13        0.02       -2.57      2.57 o 
   1   1  13        5.88        1.09      2.55 o 
   2   1  13       23.10       25.92      2.92 o 
   3   1  13        8.23        7.30      2.92 o 
   4   1  13        1.41       -2.55      2.74 o 
   5   1  13        3.20        4.74      2.92 o 
   6   1  13        1.07        0.55      2.74 o 
   7   1  13        4.70        3.65      3.10 o 
   8   1  13        0.05        0.91      3.47 o 
 -11   2  13        4.02        8.03      4.01 o 
 -10   2  13        3.74        1.28      3.47 o 
  -9   2  13        7.35        0.36      3.10 o 
  -8   2  13        0.00       -1.09      2.74 o 
  -7   2  13       49.33       37.07      3.83 o 
  -6   2  13        0.04        1.82      2.37 o 
  -5   2  13        0.06        0.73      2.37 o 
  -4   2  13       35.38       37.43      3.65 o 
  -3   2  13      487.92      489.94      8.83 o 
  -2   2  13       50.86       57.35      4.20 o 
  -1   2  13      218.26      203.64      6.59 o 
   0   2  13        0.01        0.35      1.92 o 
   1   2  13       10.91       13.51      2.92 o 
   2   2  13       24.71       15.70      3.10 o 
   3   2  13       10.18        7.12      3.29 o 
   4   2  13        0.72       -1.46      3.10 o 
   5   2  13        5.00        1.09      3.10 o 
   6   2  13        1.75        2.37      2.74 o 
   7   2  13        0.56        2.19      3.10 o 
   8   2  13       11.15       11.68      4.02 o 
 -10   3  13       10.34       13.51      4.02 o 
  -9   3  13        3.09       -1.46      3.47 o 
  -8   3  13       19.60       20.63      3.65 o 
  -7   3  13        0.19       -1.64      2.74 o 
  -6   3  13      194.34      191.96      6.59 o 
  -5   3  13       23.45       21.18      3.29 o 
  -4   3  13       36.74       38.16      3.65 o 
  -3   3  13        5.30        1.28      3.10 o 
  -2   3  13       17.63       20.63      3.65 o 
  -1   3  13       61.10       59.91      4.38 o 
   0   3  13       29.98       28.03      4.75 o 
   1   3  13       37.09       31.40      4.02 o 
   2   3  13       52.81       53.14      4.02 o 
   3   3  13       12.34       13.51      3.47 o 
   4   3  13        0.72        2.01      2.74 o 
   5   3  13        3.70        2.01      3.10 o 
   6   3  13        3.68       -1.64      3.10 o 
   7   3  13       17.82       21.17      4.20 o 
  -9   4  13        0.05        3.28      2.92 o 
  -8   4  13        2.08        3.83      2.92 o 
  -7   4  13        7.73       12.59      2.92 o 
  -6   4  13        7.36       11.86      2.92 o 
  -5   4  13       37.82       32.50      4.02 o 
  -4   4  13       38.56       36.70      4.20 o 
  -3   4  13      176.36      168.68      6.22 o 
  -2   4  13       52.58       55.15      4.20 o 
  -1   4  13      107.61       97.60      5.12 o 
   0   4  13        9.65        8.96      3.56 o 
   1   4  13        4.20        6.93      3.47 o 
   2   4  13       41.72       45.65      4.38 o 
   3   4  13        3.95        6.20      3.28 o 
   4   4  13        4.25       -3.47      3.47 o 
   5   4  13        0.05        2.19      2.92 o 
   6   4  13        1.91       -1.09      3.10 o 
  -8   5  13        1.03        0.00      3.28 o 
  -7   5  13        0.93        4.38      2.92 o 
  -6   5  13       37.09       32.68      4.02 o 
  -5   5  13       17.82       14.78      3.83 o 
  -4   5  13       23.95       29.21      4.02 o 
  -3   5  13        4.12        6.75      2.92 o 
  -2   5  13        2.81       -1.09      3.28 o 
  -1   5  13       18.14       17.71      3.83 o 
   0   5  13       50.69       52.80      3.36 o 
   1   5  13        5.76        1.09      4.01 o 
   2   5  13       20.48       25.01      3.83 o 
   3   5  13        1.73        3.10      3.28 o 
   4   5  13        0.04        2.92      3.28 o 
   5   5  13        0.05        0.18      3.28 o 
  -6   6  13        7.22        8.21      3.47 o 
  -5   6  13       33.53       36.33      4.20 o 
  -4   6  13        5.80        4.38      3.65 o 
  -3   6  13        0.73       -3.28      3.28 o 
  -2   6  13        5.48        4.38      3.10 o 
  -1   6  13        9.71        5.48      3.65 o 
   0   6  13       11.94       12.88      2.83 o 
   1   6  13       20.66       25.92      4.20 o 
   2   6  13        4.19        2.92      3.65 o 
   3   6  13        0.71        4.56      3.28 o 
  -2   7  13        0.07        0.00      3.65 o 
  -1   7  13        0.09        4.01      3.28 o 
 -10   0  14       25.02       20.99      4.02 o 
  -9   0  14       58.35       54.24      4.38 o 
  -8   0  14       16.92       14.42      3.47 o 
  -7   0  14       80.60       71.80      4.57 o 
  -6   0  14        2.43        4.01      2.37 o 
  -5   0  14       29.01       32.68      3.29 o 
  -4   0  14       79.74       73.27      4.38 o 
  -3   0  14      242.26      248.21      6.78 o 
  -2   0  14       13.85       18.80      3.65 o 
  -1   0  14     2913.41     2886.45     21.17 o 
   0   0  14      262.55      248.84      6.96 o 
   1   0  14       63.17       68.13      4.20 o 
   2   0  14       33.37       28.30      3.29 o 
   3   0  14       74.53       67.77      4.57 o 
   4   0  14      208.30      183.20      6.77 o 
   5   0  14       27.28       22.82      3.65 o 
   6   0  14       26.19       31.76      3.83 o 
   7   0  14        8.55        9.49      3.65 o 
 -10   1  14        1.54       -0.73      3.10 o 
  -9   1  14       33.63       19.90      4.20 o 
  -8   1  14       26.65       29.57      3.65 o 
  -7   1  14       70.09       79.46      4.57 o 
  -6   1  14       99.46      115.31      5.12 o 
  -5   1  14      223.38      193.89      6.41 o 
  -4   1  14        7.69        4.56      2.92 o 
  -3   1  14      185.77      179.35      5.86 o 
  -2   1  14      933.89      962.58     12.22 o 
  -1   1  14       10.81       13.69      3.83 o 
   0   1  14      308.42      292.19      5.32 o 
   1   1  14      249.63      238.32      6.96 o 
   2   1  14      248.00      225.10      6.96 o 
   3   1  14      271.03      254.65      7.33 o 
   4   1  14       17.47       20.08      3.29 o 
   5   1  14        0.07        2.55      2.92 o 
   6   1  14        1.68       -1.28      2.92 o 
   7   1  14        0.04       -2.55      3.28 o 
 -10   2  14       71.59       78.35      5.30 o 
  -9   2  14      125.24      123.19      6.03 o 
  -8   2  14       75.08       69.41      4.75 o 
  -7   2  14        0.50       -0.91      2.92 o 
  -6   2  14       14.09       12.41      2.92 o 
  -5   2  14        7.23       11.13      2.74 o 
  -4   2  14       26.48       27.02      3.47 o 
  -3   2  14       58.21       54.25      4.02 o 
  -2   2  14        0.08        1.46      3.10 o 
  -1   2  14     1309.81     1356.01     14.70 o 
   0   2  14      226.57      217.96      4.98 o 
   1   2  14       16.99       16.61      3.47 o 
   2   2  14       18.97       11.32      3.47 o 
   3   2  14       96.69       94.11      5.12 o 
   4   2  14      156.35      154.16      6.40 o 
   5   2  14       29.28       27.93      3.65 o 
   6   2  14       14.15        9.31      3.83 o 
   7   2  14       14.07       16.24      4.02 o 
  -9   3  14       26.68       34.87      4.20 o 
  -8   3  14       31.74       26.47      4.20 o 
  -7   3  14       63.23       75.61      4.93 o 
  -6   3  14      115.20      109.30      5.48 o 
  -5   3  14       53.46       48.21      4.20 o 
  -4   3  14       36.72       34.14      3.65 o 
  -3   3  14       88.69       96.29      4.75 o 
  -2   3  14      181.19      174.92      6.22 o 
  -1   3  14       26.76       27.75      4.02 o 
   0   3  14      207.71      205.06      4.98 o 
   1   3  14      205.04      215.60      6.95 o 
   2   3  14      341.22      361.40      8.43 o 
   3   3  14      148.25      153.60      6.40 o 
   4   3  14        0.01       -3.28      3.28 o 
   5   3  14        1.37       -0.73      3.28 o 
   6   3  14        0.54        1.09      3.10 o 
  -8   4  14       56.58       52.41      4.57 o 
  -7   4  14       10.66       14.60      3.29 o 
  -6   4  14        0.19        2.37      2.74 o 
  -5   4  14       26.31       33.22      3.65 o 
  -4   4  14       39.85       46.01      4.02 o 
  -3   4  14       24.63       25.92      3.65 o 
  -2   4  14       94.54       87.16      5.30 o 
  -1   4  14      204.35      207.89      6.95 o 
   0   4  14      229.87      232.57      9.98 o 
   1   4  14        2.78       -0.73      3.65 o 
   2   4  14        0.03        0.55      3.65 o 
   3   4  14       69.01       65.39      5.11 o 
   4   4  14       48.63       51.31      4.56 o 
   5   4  14       19.24        9.86      3.83 o 
  -7   5  14       33.22       38.34      4.38 o 
  -6   5  14       50.69       55.33      4.75 o 
  -5   5  14        6.74        3.65      3.47 o 
  -4   5  14       57.39       60.81      4.75 o 
  -3   5  14       22.36       22.63      3.83 o 
  -2   5  14        1.87        2.55      3.28 o 
  -1   5  14       18.10       21.17      4.02 o 
   0   5  14       72.82       69.31      3.87 o 
   1   5  14       92.59      105.42      5.66 o 
   2   5  14      199.59      185.69      7.68 o 
   3   5  14       33.27       31.95      4.20 o 
   4   5  14        2.94        3.10      3.47 o 
  -5   6  14        7.72        6.02      3.83 o 
  -4   6  14       38.21       39.80      4.56 o 
  -3   6  14       35.61       39.25      4.56 o 
  -2   6  14       84.87       97.18      5.66 o 
  -1   6  14       34.85       48.20      4.75 o 
   0   6  14      115.00      116.29      5.03 o 
   1   6  14        0.15        7.30      3.47 o 
   2   6  14        2.80       -3.47      4.01 o 
 -10   1  15        2.80        5.84      3.28 o 
  -9   1  15        2.00        5.47      2.74 o 
  -8   1  15        0.32        4.93      2.74 o 
  -7   1  15        3.77        2.92      2.92 o 
  -6   1  15        8.00        6.94      3.10 o 
  -5   1  15        2.39        4.01      2.92 o 
  -4   1  15        0.09       -2.92      2.92 o 
  -3   1  15       17.31       13.14      3.29 o 
  -2   1  15        3.87       -2.37      3.28 o 
  -1   1  15       11.22       10.40      3.47 o 
   0   1  15       52.52       42.58      3.55 o 
   1   1  15        2.65        3.28      2.92 o 
   2   1  15        0.19        1.64      2.74 o 
   3   1  15        1.62       -0.91      2.92 o 
   4   1  15       10.84        7.48      3.47 o 
   5   1  15        0.67       -3.47      3.47 o 
   6   1  15        0.22        3.83      3.10 o 
  -9   2  15        0.47        3.65      3.65 o 
  -8   2  15        4.46        4.38      3.47 o 
  -7   2  15        0.23        2.37      2.92 o 
  -6   2  15        0.85        2.55      2.55 o 
  -5   2  15       25.00       26.65      3.47 o 
  -4   2  15       15.04       13.14      3.10 o 
  -3   2  15        0.45        3.83      2.55 o 
  -2   2  15       10.22       14.78      3.10 o 
  -1   2  15        2.56       -3.47      3.47 o 
   0   2  15      149.57      144.39      8.23 o 
   1   2  15       24.40       25.01      3.65 o 
   2   2  15        0.47       -2.74      3.10 o 
   3   2  15        5.98       -2.19      3.28 o 
   4   2  15        6.12       -0.91      3.47 o 
   5   2  15        0.05       -2.55      3.28 o 
   6   2  15        0.00       -3.47      3.47 o 
  -9   3  15        2.84       -3.28      3.83 o 
  -8   3  15        0.71        1.46      3.28 o 
  -7   3  15        1.68        2.01      2.92 o 
  -6   3  15       12.13       11.86      3.29 o 
  -5   3  15        0.04       -2.74      3.10 o 
  -4   3  15        2.43        3.47      2.92 o 
  -3   3  15       11.48        6.75      3.29 o 
  -2   3  15        0.67       -3.10      3.10 o 
  -1   3  15       67.45       70.32      4.93 o 
   0   3  15      128.89      128.58      8.41 o 
   1   3  15        1.81        1.09      3.65 o 
   2   3  15        0.65       -2.19      3.28 o 
   3   3  15        9.50        0.18      3.65 o 
   4   3  15       24.50       25.19      4.20 o 
   5   3  15        4.56        6.20      3.65 o 
  -8   4  15        8.86        8.76      4.02 o 
  -7   4  15        1.37        2.92      3.10 o 
  -6   4  15        0.00        1.82      2.92 o 
  -5   4  15       15.94       16.61      3.47 o 
  -4   4  15        0.00        0.18      3.10 o 
  -3   4  15        0.17        2.74      2.74 o 
  -2   4  15        1.92       -3.47      3.47 o 
  -1   4  15        0.02        2.19      3.28 o 
   0   4  15       80.71       86.50      4.00 o 
   1   4  15       16.87       19.71      4.02 o 
   2   4  15        1.50        4.20      3.65 o 
   3   4  15        4.40        2.19      3.65 o 
   4   4  15        0.68       -2.55      3.65 o 
  -6   5  15        0.16        0.73      3.10 o 
  -5   5  15        7.69        9.49      3.47 o 
  -4   5  15        0.98        5.47      3.10 o 
  -3   5  15       10.21        8.21      3.83 o 
  -2   5  15        1.83       -0.36      3.65 o 
  -1   5  15       44.04       38.89      4.93 o 
   0   5  15       28.32       26.41      3.23 o 
   1   5  15        0.05        1.09      3.83 o 
   2   5  15        1.61        1.28      4.01 o 
   3   5  15        4.49        5.66      3.83 o 
  -9   0  16        5.52       12.41      3.28 o 
  -8   0  16       44.02       54.78      4.56 o 
  -7   0  16      104.83      107.81      5.66 o 
  -6   0  16      188.02      191.54      6.95 o 
  -5   0  16      234.55      229.93      7.32 o 
  -4   0  16       72.65       84.39      4.75 o 
  -3   0  16       44.25       46.01      4.02 o 
  -2   0  16       49.71       59.53      4.02 o 
  -1   0  16       11.78       14.24      2.92 o 
   0   0  16       24.60       29.56      2.56 o 
   1   0  16      101.76       98.68      4.93 o 
   2   0  16        0.19       -2.55      2.74 o 
   3   0  16       46.32       44.01      4.20 o 
   4   0  16       93.09       67.96      5.48 o 
   5   0  16        6.78        4.93      3.65 o 
  -9   1  16       39.37       44.36      4.38 o 
  -8   1  16       54.64       58.80      4.57 o 
  -7   1  16        0.11       -3.10      3.10 o 
  -6   1  16       10.84       11.50      3.29 o 
  -5   1  16      104.66      114.58      5.66 o 
  -4   1  16      296.78      314.60      8.43 o 
  -3   1  16      335.39      315.52      8.43 o 
  -2   1  16      102.47       98.86      5.12 o 
  -1   1  16        1.63        1.28      2.92 o 
   0   1  16      114.96      103.80      4.00 o 
   1   1  16       13.68       16.61      3.29 o 
   2   1  16        0.18       -2.74      2.74 o 
   3   1  16        1.37       -0.36      3.28 o 
   4   1  16       29.92       32.31      4.38 o 
   5   1  16      138.86      130.88      6.58 o 
  -8   2  16       63.20       72.50      5.30 o 
  -7   2  16      112.26      119.33      6.03 o 
  -6   2  16      182.57      182.92      6.95 o 
  -5   2  16      179.10      175.05      6.77 o 
  -4   2  16       37.51       29.39      4.20 o 
  -3   2  16        3.59        4.20      3.10 o 
  -2   2  16       68.26       80.00      4.93 o 
  -1   2  16       11.80        9.31      3.29 o 
   0   2  16       37.84       37.98      3.23 o 
   1   2  16       77.01       75.99      5.11 o 
   2   2  16       21.35       28.29      3.83 o 
   3   2  16       42.34       51.31      4.38 o 
   4   2  16       71.30       76.16      5.30 o 
   5   2  16        4.36        4.93      3.65 o 
  -8   3  16       75.04       65.75      5.48 o 
  -7   3  16       11.09        7.48      3.47 o 
  -6   3  16        2.07        6.93      2.92 o 
  -5   3  16       29.35       36.51      4.02 o 
  -4   3  16       74.39       75.99      5.11 o 
  -3   3  16      114.83       99.79      5.48 o 
  -2   3  16      112.26      101.06      5.85 o 
  -1   3  16        5.85        3.28      3.47 o 
   0   3  16       31.92       22.11      3.16 o 
   1   3  16        5.99        4.93      3.65 o 
   2   3  16       11.48       13.14      3.65 o 
   3   3  16        7.09        2.74      3.65 o 
   4   3  16       31.38       30.30      4.56 o 
  -6   4  16       84.62       83.48      5.85 o 
  -5   4  16       37.29       48.93      4.38 o 
  -4   4  16        2.74        1.09      3.47 o 
  -3   4  16        4.57        0.00      3.47 o 
  -2   4  16       73.51       76.35      5.48 o 
  -1   4  16       19.25       22.82      4.02 o 
   0   4  16       42.97       46.31      3.61 o 
   1   4  16       60.82       64.47      5.48 o 
   2   4  16       86.93       88.05      6.03 o 
   3   4  16       25.69       28.66      4.38 o 
  -4   5  16       11.00       15.33      3.65 o 
  -3   5  16       59.56       57.16      5.30 o 
  -2   5  16      102.30       97.57      6.21 o 
  -1   5  16        0.26       -0.36      3.65 o 
   0   5  16       16.90       16.26      3.29 o 
  -8   1  17        0.48        0.18      3.47 o 
  -7   1  17        0.25        5.47      3.65 o 
  -6   1  17        0.84       -3.47      3.47 o 
  -5   1  17        0.02       -1.82      3.47 o 
  -4   1  17        1.87       -3.65      3.65 o 
  -3   1  17        0.17       -3.28      3.28 o 
  -2   1  17        3.19       -0.55      2.92 o 
  -1   1  17        1.14       -3.47      3.47 o 
   0   1  17       10.91       10.68      2.71 o 
   1   1  17       12.87       13.87      3.29 o 
   2   1  17        0.08       -1.64      2.92 o 
   3   1  17        2.68        3.83      2.92 o 
   4   1  17        0.11       -1.82      3.65 o 
  -7   2  17        0.19       -0.36      3.47 o 
  -6   2  17        2.16       -0.18      3.65 o 
  -5   2  17       10.81       11.68      3.83 o 
  -4   2  17        4.10        0.55      3.47 o 
  -3   2  17       21.81       25.19      3.83 o 
  -2   2  17        9.20        8.58      3.29 o 
  -1   2  17       23.92       25.56      4.20 o 
   0   2  17        7.94        8.50      2.51 o 
   1   2  17        9.83        6.57      3.65 o 
   2   2  17        8.47        9.67      3.10 o 
   3   2  17        3.55        4.56      3.28 o 
   4   2  17        3.39        2.01      3.65 o 
  -6   3  17        0.15        4.93      3.28 o 
  -5   3  17        0.03       -2.92      3.28 o 
  -4   3  17        1.55        2.19      3.28 o 
  -3   3  17        4.30        4.74      3.28 o 
  -2   3  17       22.13       15.70      4.20 o 
  -1   3  17        3.26        1.46      3.65 o 
   0   3  17       23.41       27.97      3.10 o 
   1   3  17       47.22       43.09      4.56 o 
   2   3  17        0.27       -3.65      3.65 o 
   3   3  17        3.90        3.10      3.47 o 
  -4   4  17        0.05       -3.28      3.28 o 
  -3   4  17       16.74       11.50      4.20 o 
  -2   4  17        3.78       -0.91      4.01 o 
  -1   4  17       21.17       27.93      4.20 o 
   0   4  17       39.95       40.76      3.42 o 
   1   4  17        4.08        7.66      4.01 o 
  -6   0  18      130.74      176.20      7.68 o 
  -5   0  18      145.14      170.57      7.13 o 
  -4   0  18      195.68      204.70      7.68 o 
  -3   0  18      186.61      183.47      7.32 o 
  -2   0  18       44.84       45.46      4.38 o 
  -1   0  18       36.40       42.54      4.56 o 
   0   0  18        4.30       -2.51      2.51 o 
   1   0  18       17.60       16.06      4.02 o 
   2   0  18       12.61       10.59      3.65 o 
   3   0  18       11.80       10.77      3.83 o 
  -6   1  18      156.36      194.72      7.68 o 
  -5   1  18       59.84       54.24      4.93 o 
  -4   1  18        4.92        4.93      3.65 o 
  -3   1  18       41.36       47.47      4.56 o 
  -2   1  18       17.94       18.62      3.83 o 
  -1   1  18       94.47      101.95      5.66 o 
   0   1  18       60.47       60.39      3.48 o 
   1   1  18       25.00       29.75      4.02 o 
   2   1  18        4.62        4.74      3.47 o 
  -6   2  18       70.06       95.70      6.21 o 
  -5   2  18       90.55      100.48      6.03 o 
  -4   2  18      114.53      114.94      6.21 o 
  -3   2  18       98.85       91.35      5.85 o 
  -2   2  18       24.31       18.80      4.02 o 
  -1   2  18       32.36       39.98      4.56 o 
   0   2  18       19.95       22.60      2.90 o 
   1   2  18        5.63        6.93      3.65 o 
   2   2  18        6.68        8.39      3.83 o 
  -4   3  18        0.97        1.82      3.28 o 
  -3   3  18       12.10       11.86      3.65 o 
  -2   3  18       21.67       16.98      4.38 o 
  -1   3  18       84.17       96.08      6.03 o 
   0   3  18       46.30       52.77      6.03 o 
  -4   1  19        0.76       -2.01      3.83 o 
  -3   1  19        0.26       -3.65      3.65 o 
  -2   1  19       11.66       16.61      3.65 o 
  -1   1  19        0.12       -2.55      3.65 o 
   0   1  19        0.19       -1.42      2.77 o 
                                                 
